# Supplementary material for: The dimerization equilibrium of a ClC Cl−/H+ antiporter in lipid bilayers
Source: eLife. 2016 Aug 3;5:e17438. doi: 10.7554/eLife.17438 (PMC5010387; doi:10.7554/eLife.17438)
Supplement: Figure 1—source data 1. — DOI: http://dx.doi.org/10.7554/eLife.17438.004 [file elife-17438-fig1-data1.xlsx]

## Sheet: Ellman's - # of reactive thiol
Construct	5 mM DM	SE	n	5 mM DM + 0.2% SDS	SE	n
C85A	0.16	0.01	3	1.86	0.05	3
C85A/H234C	1.09	0.02	3	2.98	0.04	3
C85A/H234C/I422W	1.13	0.01	3	3.07	0	3
C85A/H234C/I201W/I422W	1.2	0	2	3.01	0.02	2

## Sheet: PCy5 labeling
Construct	PCy5	SE	n
C85A/H234C (CAHC)	0.7475	0.04404	4
C85A/H234C/I422W (CAHCIW)	0.73	0.02887	3
C85A/H234C/I201W/I422W (CAHCIWIW)	0.6767	0.05783	3
C85A (CA)	0.1167	0.003333	3
C85A/I422W (CAIW)	0.1325	0.02626	4
C85A/I201W/I422W (CAIWIW)	0.16	0.009129	4
Multiple comparison, Ordinary one-way ANOVA (alpha = 0.05), Tukey's multiple comparison test
CAHC vs. CAHCIW	No	ns
CAHC vs. CAHCIWIW	No	ns
CAHCIW vs. CAHCIWIW	No	ns
CA vs. CAIW	No	ns
CA vs. CAIWIW	No	ns
CAIW vs. CAIWIW	No	ns

## Sheet: Function-k
	k (norm Cl-/s)	SE	n
leak	0.0019	0.00092	6
WT	0.083	0.00048	4
WT-Cy5	0.066	0.0033	3
W	0.044	0.0035	8
W-Cy5	0.017	0.00078	4
Multiple comparison, Ordinary one-way ANOVA (alpha = 0.05), Tukey's multiple comparison test
leak vs. WT	Yes	****
leak vs. WT-Cy5	Yes	****
leak vs. W	Yes	****
leak vs. W-Cy5	Yes	**
WT vs. WT-Cy5	Yes	*
WT vs. W	Yes	****
WT vs. W-Cy5	Yes	****
WT-Cy5 vs. W	Yes	***
WT-Cy5 vs. W-Cy5	Yes	****
W vs. W-Cy5	Yes	****

## Sheet: Function-F0,Cl
	F0	SE	n
WT	0.29	0.0075	4
WT-Cy5	0.16	0.021	3
W	0.35	0.031	8
W-Cy5	0.38	0.015	4
Multiple comparison, Ordinary one-way ANOVA (alpha = 0.05), Tukey's multiple comparison test
CAHCIW vs. CAHCIW-Cy5	No	ns
WT vs. WT-Cy5	No	ns

## Sheet: protein-lipid quantification
WT						WT	Reconstituted c	Observed c	SE	n
ρ (μg/mg)	Reconstituted c	Observed c	SD	n		Freeze/Thaw	0.00015	7.4264e-05	4.08717e-05	3
0.05	7.5e-07	1.64269e-06	7.47964e-07	2		Extruded	0.00015	6.68998e-05	3.63669e-05	3
0.1	1.5e-06	1.78363e-06	3.58376e-07	2
0.2	3e-06	2.37659e-06	3.83994e-07	2		unpaired t-test	p-value
0.5	7.5e-06	4.72842e-06	5.89486e-07	2		FT vs. Ex	0.9	ns
1	1.5e-05	8.43833e-06	3.18614e-06	7
5	7.5e-05	4.5483e-05	6.29509e-06	2
10	0.00015	0.000101683	1.87261e-05	2
W
ρ (μg/mg)	Reconstituted c	Observed c	SD	n
0.05	7.5e-07	1.25367e-06	3.38202e-07	2
0.1	1.5e-06	1.5589e-06	4.36286e-09	2
0.2	3e-06	2.17106e-06	1.17337e-07	2
0.5	7.5e-06	4.18776e-06	3.67582e-07	2
1	1.5e-05	6.80589e-06	1.18263e-06	2
5	7.5e-05	3.52567e-05	6.06945e-06	2
10	0.00015	6.70444e-05	7.08167e-07	2
WW
ρ (μg/mg)	Reconstituted c	Observed c	SD	n
0.05	7.5e-07	8.63745e-07	9.83197e-08	2
0.1	1.5e-06	1.11146e-06	6.30031e-09	2
0.2	3e-06	1.64353e-06	4.90612e-07	2
0.5	7.5e-06	3.96653e-06	1.68677e-06	2
1	1.5e-05	7.73365e-06	3.87304e-06	2
5	7.5e-05	1.508e-05	0	1
10	0.00015	4.38463e-05	0	1
paired t-test	p-value
WT vs. W	0.21	ns
WT vs. WW	0.84	ns
W vs. WW	0.42	ns
pooled data
ρ (μg/mg)	Reconstituted c	Observed c	SE	n
0.05	7.5e-07	1.25337e-06	2.07385e-07	6
0.1	1.5e-06	1.48466e-06	1.41049e-07	6
0.2	3e-06	2.06373e-06	1.80171e-07	6
0.5	7.5e-06	4.29424e-06	3.62505e-07	6
1	1.5e-05	8.0134e-06	8.61524e-07	11
5	7.5e-05	3.53119e-05	5.88517e-06	5
10	0.00015	7.62601e-05	1.19672e-05	5
Linear regression
slope (best-fit ± SE)	0.5018 ± 0.02418
slope 95% CI	0.4530 to 0.5505
y-intercept	0

## Sheet: Fprotein
ρ (μg/mg)	Reconstituted c	Observed c	Fprotein	SD	sample n
0.1	1.5e-06	7.5e-07
0.2	3e-06	2e-06
0.5	7.5e-06	3.8e-06	0.958	0.017	1
1	1.5e-05	7.5e-06	0.996	0.004	1
10	0.00015	7.5e-05	0.985	0.003	2
50	0.00075	0.00038	0.987	0.004	2
W
ρ (μg/mg)	Reconstituted c	Observed c	Fprotein	SD	sample n
0.1	1.5e-06	7.5e-07	0.987	0.004	1
0.2	3e-06	2e-06	0.975	0.013	1
0.5	7.5e-06	3.8e-06
1	1.5e-05	7.5e-06	0.99	0.004	2
10	0.00015	7.5e-05
50	0.00075	0.00038	0.988	0.004	2
WW
ρ (μg/mg)	Reconstituted c	Observed c	Fprotein	SD	sample n
0.1	1.5e-06	7.5e-07
0.2	3e-06	2e-06	0.968	0.016	1
0.5	7.5e-06	3.8e-06	0.957	0.013	1
1	1.5e-05	7.5e-06	0.968	0.012	1
10	0.00015	7.5e-05	0.991	0.002	2
50	0.00075	0.00038	0.978	0.004	2

## Sheet: F0
WT
ρ (μg/mg)	Reconstituted c	Observed c	F0	SD	sample n
0.1	1.5e-06	7.5e-07
0.2	3e-06	2e-06	0.922	0.004	1
0.5	7.5e-06	3.8e-06	0.916	0.004	2
1	1.5e-05	7.5e-06	0.808	0.005	2
10	0.00015	7.5e-05	0.544	0.008	3
50	0.00075	0.00038	0.357	0.01	3
WW
ρ (μg/mg)	Reconstituted c	Observed c	F0	SD	sample n
0.1	1.5e-06	7.5e-07
0.2	3e-06	2e-06	0.966	0.003	1
0.5	7.5e-06	3.8e-06	0.845	0.009	1
1	1.5e-05	7.5e-06	0.818	0.011	1
10	0.00015	7.5e-05	0.216	0.008	2
50	0.00075	0.00038	0.125	0.009	2
