# Supplementary material for: The dimerization equilibrium of a ClC Cl−/H+ antiporter in lipid bilayers
Source: eLife. 2016 Aug 3;5:e17438. doi: 10.7554/eLife.17438 (PMC5010387; doi:10.7554/eLife.17438)
Supplement: Figure 2—source data 1. — DOI: http://dx.doi.org/10.7554/eLife.17438.009 [file elife-17438-fig2-data1.xlsx]

## Sheet: ideal monomer
ρ (μg/mg)	Reconstituted c	Observed c	F0	P1	P2	P3	P4	P5+	P3+
0.0001	1.5e-09	7.5e-10	0.99998	0.87324	0.12676	0	0	-9.9754e-14	0
0.0005	7.5e-09	3.8e-09	0.99988	0.8736	0.1264	0	0	-4.5569e-13	0
0.001	1.5e-08	7.5e-09	0.99976	0.87324	0.12676	0	0	-6.2117e-14	0
0.005	7.5e-08	3.8e-08	0.99881	0.8736	0.1264	0	0	1.9484e-14	0
0.01	1.5e-07	7.5e-08	0.99763	0.87324	0.12676	0	0	-1.632e-14	0
0.05	7.5e-07	3.8e-07	0.98833	0.86571	0.12286	0.011429	0	4.0402e-15	0.01143
0.1	1.5e-06	7.5e-07	0.97683	0.84892	0.14676	0.0043165	0	1.7868e-16	0.00432
0.2	3e-06	2e-06	0.94027	0.83203	0.15513	0.011719	0.0011161	-5.0936e-16	0.01284
0.5	7.5e-06	3.8e-06	0.89507	0.77541	0.18488	0.031766	0.0057179	0.0022236	0.03971
1	1.5e-05	7.5e-06	0.81137	0.69694	0.22106	0.059198	0.015904	0.0068917	0.082
5	7.5e-05	3.8e-05	0.45347	0.41907	0.25238	0.13076	0.078983	0.11881	0.32855
10	0.00015	7.5e-05	0.27163	0.28809	0.20644	0.14512	0.098897	0.26145	0.50547
50	0.00075	0.00038	0.030567	0.057559	0.066878	0.067806	0.0676	0.74016	0.875563

## Sheet: ideal dimer
ρ (μg/mg)	Reconstituted c	Observed c	F0	P1	P2	P3	P4	P5+	P3+
0.0001	1.5e-09	7.5e-10	0.99998	0.45833	0.4375	0.10417	0	-1.8591e-12	0.10417
0.0005	7.5e-09	3.8e-09	0.99992	0.45455	0.42975	0.10744	0.0082645	-1.3854e-13	0.1157
0.001	1.5e-08	7.5e-09	0.99984	0.45833	0.4375	0.10417	0	-1.2086e-13	0.10417
0.005	7.5e-08	3.8e-08	0.9992	0.45228	0.42739	0.11203	0.0082988	1.5092e-16	0.12033
0.01	1.5e-07	7.5e-08	0.99843	0.42553	0.46809	0.10638	0	3.1669e-14	0.10638
0.05	7.5e-07	3.8e-07	0.992	0.45417	0.42083	0.1125	0.0125	8.9512e-16	0.125
0.1	1.5e-06	7.5e-07	0.98433	0.4383	0.43191	0.11489	0.014894	3.3307e-15	0.12979
0.2	3e-06	2e-06	0.95993	0.42596	0.42013	0.12895	0.017471	0.0074875	0.15391
0.5	7.5e-06	3.8e-06	0.92777	0.4084	0.40563	0.13475	0.035994	0.015228	0.18597
1	1.5e-05	7.5e-06	0.86733	0.37035	0.39196	0.14648	0.05603	0.035176	0.23769
5	7.5e-05	3.8e-05	0.61903	0.21393	0.25637	0.16292	0.11803	0.24875	0.5297
10	0.00015	7.5e-05	0.50323	0.12367	0.16829	0.1444	0.11769	0.44595	0.70804
50	0.00075	0.00038	0.41833	0.0021777	0.0041834	0.0082521	0.013811	0.97158	0.993639

## Sheet: chi-squared analysis
ρ (μg/mg)	Reconstituted c	Observed c	Chi-square	p-value
0.0001	1.5e-09	7.5e-10	90.96	< 0.0001
0.0005	7.5e-09	3.8e-09	109.9	< 0.0001
0.001	1.5e-08	7.5e-09	109.9	< 0.0001
0.005	7.5e-08	3.8e-08	109.9	< 0.0001
0.01	1.5e-07	7.5e-08	116.5	< 0.0001
0.05	7.5e-07	3.8e-07	173.4	< 0.0001
0.1	1.5e-06	7.5e-07	165.3	< 0.0001
0.2	3e-06	2e-06	117.6	< 0.0001
0.5	7.5e-06	3.8e-06	54.37	< 0.0001
1	1.5e-05	7.5e-06	30.93	< 0.0001
5	7.5e-05	3.8e-05	22.66	0.0001
10	0.00015	7.5e-05	26.46	< 0.0001
50	0.00075	0.00038	5.467	0.2426

## Sheet: liposome size distribution
R (nm)	Pr - all liposomes	Pr - monomer accessible	Pr - dimer accessible	Psa - monomer accessible	Psa - dimer accessible
7.5	0	0	0	0	0
12.5	0.11864	0.11864	0	0.015931	0
17.5	0.14158	0.14158	0	0.03726	0
22.5	0.15753	0.15753	0	0.068534	0
27.5	0.15254	0.15254	0.26199	0.099138	0.11288
32.5	0.10768	0.10768	0.18493	0.09774	0.11129
35.5	0.089731	0.089731	0.15411	0.097181	0.11065
42.5	0.073779	0.073779	0.12671	0.11452	0.13039
47.5	0.057827	0.057827	0.099315	0.11212	0.12766
52.5	0.031904	0.031904	0.054795	0.07557	0.086044
57.5	0.020937	0.020937	0.035959	0.059489	0.067734
62.5	0.012961	0.012961	0.02226	0.04351	0.04954
67.5	0.010967	0.010967	0.018836	0.042942	0.048893
72.5	0.010967	0.010967	0.018836	0.049539	0.056405
77.5	0.002991	0.002991	0.005137	0.015439	0.017578
82.5	0	0	0	0	0
87.5	0.004985	0.004985	0.0085616	0.0328	0.037345
92.5	0.002991	0.002991	0.005137	0.021993	0.025041
97.5	0.001994	0.001994	0.0034247	0.01629	0.018548
102.5	0	0	0	0	0
107.5	0	0	0	0	0
112.5	0	0	0	0	0
117.5	0	0	0	0	0
122.5	0	0	0	0	0
127.5	0	0	0	0	0
132.5	0	0	0	0	0
137.5	0	0	0	0	0
142.5	0	0	0	0	0
147.5	0	0	0	0	0
152.5	0	0	0	0	0
157.5	0	0	0	0	0
162.5	0	0	0	0	0
167.5	0	0	0	0	0
172.5	0	0	0	0	0
177.5	0	0	0	0	0
182.5	0	0	0	0	0
188.5	0	0	0	0	0
192.5	0	0	0	0	0
197.5	0	0	0	0	0
202.5	0	0	0	0	0
207.5	0	0	0	0	0
212.5	0	0	0	0	0
217.5	0	0	0	0	0
222.5	0	0	0	0	0
227.5	0	0	0	0	0
232.5	0	0	0	0	0
237.5	0	0	0	0	0
242.5	0	0	0	0	0
247.5	0	0	0	0	0
252.5	0	0	0	0	0
257.5	0	0	0	0	0
262.5	0	0	0	0	0
267.5	0	0	0	0	0
272.5	0	0	0	0	0
277.5	0	0	0	0	0
282.5	0	0	0	0	0
287.5	0	0	0	0	0
292.5	0	0	0	0	0
297.5	0	0	0	0	0

## Sheet: pooled labeling averages
	mean	SE	n
PCy5	0.72	0.025	10
Pns	0.14	0.011	11
