# Supplementary material for: The dimerization equilibrium of a ClC Cl−/H+ antiporter in lipid bilayers
Source: eLife. 2016 Aug 3;5:e17438. doi: 10.7554/eLife.17438 (PMC5010387; doi:10.7554/eLife.17438)
Supplement: Figure 3—source data 1. — DOI: http://dx.doi.org/10.7554/eLife.17438.013 [file elife-17438-fig3-data1.xlsx]

## Sheet: WT-dilution
ρ (μg/mg)	Reconstituted c	Original Observed c	Sample ID	PCy5	Pns	Dilution	Expected diluted c	Counter ID	time	Ntotal	P1	P2	P3	P4	P5+	P3+	SD(P1)	SD(P2)	SD(P3)	SD(P4)	SD(P5+)	SD(P3+)
1	1.5e-05	7.5e-06	1	0.66	0.05	1000X	7.5e-09	1	1d	207	0.42	0.22	0.18	0.05	0.14	0.36	0.05	0.04	0.04	0.02	0.03	0.05
1	1.5e-05	7.5e-06	1	0.66	0.05	100X	7.5e-08	1	1d	453	0.44	0.37	0.08	0.04	0.07	0.19	0.05	0.05	0.03	0.02	0.03	0.04
1	1.5e-05	7.5e-06	1	0.66	0.05	10X	7.5e-07	1	1d	451	0.36	0.5	0.09	0.01	0.04	0.13	0.05	0.05	0.03	0.01	0.02	0.03
1	1.5e-05	7.5e-06	1	0.66	0.05	no dilution	7.5e-06	1	1d	430	0.56	0.27	0.1	0.04	0.03	0.17	0.05	0.04	0.03	0.02	0.02	0.04
1	1.5e-05	7.5e-06	1	0.66	0.05	1000X	7.5e-09	1	5d	182	0.46	0.19	0.13	0.05	0.16	0.35	0.05	0.04	0.03	0.02	0.04	0.05
1	1.5e-05	7.5e-06	1	0.66	0.05	1000X	7.5e-09	1	25d	234	0.68	0.15	0.06	0.03	0.08	0.17	0.05	0.04	0.02	0.02	0.03	0.04
1	1.5e-05	7.5e-06	2	0.66	0.05	1000X	7.5e-09	1	1d	204	0.52	0.35	0.06	0.02	0.04	0.13	0.05	0.05	0.02	0.01	0.02	0.03
1	1.5e-05	7.5e-06	2	0.66	0.05	100X	7.5e-08	1	1d	389	0.48	0.38	0.11	0.01	0.02	0.14	0.05	0.05	0.03	0.01	0.01	0.04
1	1.5e-05	7.5e-06	2	0.66	0.05	10X	7.5e-07	1	1d	347	0.23	0.43	0.17	0.08	0.09	0.34	0.04	0.05	0.04	0.03	0.03	0.05
1	1.5e-05	7.5e-06	2	0.66	0.05	no dilution	7.5e-06	1	1d	293	0.14	0.29	0.2	0.12	0.26	0.57	0.03	0.05	0.04	0.03	0.04	0.05
1	1.5e-05	7.5e-06	2	0.66	0.05	1000X	7.5e-09	1	19d	303	0.77	0.16	0.03	0.01	0.03	0.07	0.04	0.04	0.02	0.01	0.02	0.02
1	1.5e-05	7.5e-06	3	0.73	0.05	1000X	7.5e-09	1	1d	147	0.61	0.26	0.05	0.01	0.07	0.01	0.05	0.04	0.02	0.01	0.03	0.03
1	1.5e-05	7.5e-06	3	0.73	0.05	100X	7.5e-08	1	1d	269	0.65	0.29	0.03	0	0.02	0.01	0.05	0.05	0.02	0	0.01	0.01
1	1.5e-05	7.5e-06	3	0.73	0.05	10X	7.5e-07	1	1d	370	0.52	0.33	0.11	0.02	0.02	0.01	0.05	0.05	0.03	0.01	0.01	0.01
1	1.5e-05	7.5e-06	3	0.73	0.05	no dilution	7.5e-06	1	1d	263	0.19	0.29	0.23	0.16	0.12	0	0.04	0.05	0.04	0.04	0.03	0.03
1	1.5e-05	7.5e-06	3	0.73	0.05	1000X	7.5e-09	1	18d	265	0.76	0.13	0.04	0.03	0.05	0.01	0.04	0.03	0.02	0.02	0.02	0.02
1	1.5e-05	7.5e-06	4	0.73	0.05	1000X	7.5e-09	1	1d	263	0.51	0.4	0.05	0.02	0.03	0.01	0.05	0.05	0.02	0.01	0.02	0.02
1	1.5e-05	7.5e-06	4	0.73	0.05	100X	7.5e-08	1	1d	257	0.49	0.4	0.07	0.01	0.03	0	0.05	0.05	0.02	0.01	0.02	0.02
1	1.5e-05	7.5e-06	4	0.73	0.05	10X	7.5e-07	1	1d	231	0.45	0.37	0.11	0.03	0.03	0	0.05	0.05	0.03	0.02	0.02	0.02
1	1.5e-05	7.5e-06	4	0.73	0.05	no dilution	7.5e-06	1	1d	220	0.17	0.37	0.17	0.15	0.14	0	0.04	0.05	0.04	0.04	0.03	0.03
1	1.5e-05	7.5e-06	4	0.73	0.05	1000X	7.5e-09	1	17d	246	0.7	0.25	0.04	0.01	0.01	0.01	0.05	0.04	0.02	0.01	0.01	0.01

## Sheet: W-dilution
ρ (μg/mg)	Reconstituted c	Original Observed c	Sample ID	PCy5	Pns	Dilution	Expected diluted c	Counter ID	time	Ntotal	P1	P2	P3	P4	P5+	P3+	SD(P1)	SD(P2)	SD(P3)	SD(P4)	SD(P5+)	SD(P3+)
1	1.5e-05	7.5e-06	1	0.68	0.14	100X	7.5e-08	1	1d	316	0.76	0.19	0.03	0.01	0.01	0.05	0.04	0.04	0.02	0.01	0.01	0.02
1	1.5e-05	7.5e-06	1	0.68	0.14	10X	7.5e-07	1	1d	206	0.68	0.27	0.04	0	0	0.05	0.05	0.04	0.02	0	0.01	0.02
1	1.5e-05	7.5e-06	1	0.68	0.14	no dilution	7.5e-06	1	1d	279	0.31	0.3	0.16	0.1	0.13	0.39	0.05	0.05	0.04	0.03	0.03	0.05
1	1.5e-05	7.5e-06	1	0.68	0.14	100X	7.5e-08	1	9d	264	0.74	0.2	0.05	0.01	0	0.06	0.04	0.04	0.02	0.01	0.01	0.02
1	1.5e-05	7.5e-06	1	0.68	0.14	100X	7.5e-08	1	27d	266	0.73	0.21	0.05	0.01	0	0.06	0.04	0.04	0.02	0.01	0.01	0.02
1	1.5e-05	7.5e-06	1	0.68	0.14	100X	7.5e-08	2	1d	681	0.83	0.15	0.02	0	0	0.02	0.04	0.04	0.01	0.01	0.01	0.02
1	1.5e-05	7.5e-06	1	0.68	0.14	10X	7.5e-07	2	1d	403	0.77	0.15	0.02	0	0.06	0.08	0.04	0.04	0.02	0	0.02	0.03
1	1.5e-05	7.5e-06	1	0.68	0.14	no dilution	7.5e-06	2	1d	2179	0.43	0.28	0.15	0.08	0.07	0.3	0.05	0.04	0.04	0.03	0.03	0.05
1	1.5e-05	7.5e-06	1	0.68	0.14	100X	7.5e-08	2	9d	350	0.86	0.1	0.03	0.01	0.01	0.05	0.03	0.03	0.02	0.01	0.01	0.02
1	1.5e-05	7.5e-06	1	0.68	0.14	100X	7.5e-08	2	27d	529	0.83	0.14	0.02	0	0.01	0.03	0.04	0.03	0.01	0.01	0.01	0.02
1	1.5e-05	7.5e-06	1	0.68	0.14	no dilution	7.5e-06	3	1d	247	0.38	0.25	0.13	0.06	0.18	0.37	0.05	0.04	0.03	0.02	0.04	0.05
1	1.5e-05	7.5e-06	2	0.71	0.14	100X	7.5e-08	1	1d	342	0.75	0.2	0.03	0.01	0.01	0.05	0.04	0.04	0.02	0.01	0.01	0.02
1	1.5e-05	7.5e-06	2	0.71	0.14	10X	7.5e-07	1	1d	374	0.63	0.28	0.05	0.03	0.01	0.09	0.05	0.05	0.02	0.02	0.01	0.03
1	1.5e-05	7.5e-06	2	0.71	0.14	no dilution	7.5e-06	1	1d	493	0.28	0.28	0.17	0.1	0.16	0.44	0.04	0.04	0.04	0.03	0.04	0.05
1	1.5e-05	7.5e-06	2	0.71	0.14	100X	7.5e-08	1	3d	427	0.74	0.22	0.02	0.01	0.01	0.04	0.04	0.04	0.01	0.01	0.01	0.02
1	1.5e-05	7.5e-06	2	0.71	0.14	100X	7.5e-08	1	5d	508	0.27	0.25	0.15	0.14	0.18	0.47	0.04	0.04	0.04	0.03	0.04	0.05
1	1.5e-05	7.5e-06	2	0.71	0.14	100X	7.5e-08	2	1d	395	0.85	0.12	0.02	0.01	0.01	0.04	0.04	0.03	0.01	0.01	0.01	0.02
1	1.5e-05	7.5e-06	2	0.71	0.14	10X	7.5e-07	2	1d	357	0.7	0.24	0.03	0.02	0	0.06	0.05	0.04	0.02	0.01	0.01	0.02
1	1.5e-05	7.5e-06	2	0.71	0.14	no dilution	7.5e-06	2	1d	505	0.4	0.27	0.13	0.09	0.11	0.33	0.05	0.04	0.03	0.03	0.03	0.05
1	1.5e-05	7.5e-06	2	0.71	0.14	100X	7.5e-08	2	3d	415	0.86	0.11	0.01	0	0.01	0.02	0.03	0.03	0.01	0	0.01	0.02
1	1.5e-05	7.5e-06	2	0.71	0.14	100X	7.5e-08	2	5d	502	0.85	0.13	0.01	0.01	0.01	0.03	0.04	0.03	0.01	0.01	0.01	0.02
1	1.5e-05	7.5e-06	2	0.71	0.14	10X	7.5e-07	3	1d	142	0.68	0.24	0.06	0.01	0	0.08	0.05	0.04	0.02	0.01	0	0.03
1	1.5e-05	7.5e-06	2	0.71	0.14	no dilution	7.5e-06	3	1d	277	0.34	0.26	0.12	0.1	0.19	0.41	0.05	0.04	0.03	0.03	0.04	0.05
1	1.5e-05	7.5e-06	3	0.71	0.14	100X	7.5e-08	1	1d	267	0.76	0.16	0.04	0.01	0.03	0.08	0.04	0.04	0.02	0.01	0.02	0.03
1	1.5e-05	7.5e-06	3	0.71	0.14	10X	7.5e-07	1	1d	338	0.84	0.12	0.02	0.01	0.01	0.04	0.04	0.03	0.01	0.01	0.01	0.02
1	1.5e-05	7.5e-06	3	0.71	0.14	no dilution	7.5e-06	1	1d	401	0.64	0.25	0.08	0.02	0.01	0.11	0.05	0.04	0.03	0.01	0.01	0.03
1	1.5e-05	7.5e-06	3	0.71	0.14	100X	7.5e-08	2	1d	122	0.61	0.14	0.1	0.05	0.1	0.25	0.05	0.03	0.03	0.02	0.03	0.04

## Sheet: summary
W dilution	P1	SE(P1)	P2	SE(P2)	P3+	SE(P3+)	n
c=7.5E-6	0.3775	0.0436197	0.26625	0.00705527	0.35625	0.0428426	8
10X	0.692857	0.0353024	0.222857	0.023575	0.0842857	0.0188802	7
100X	0.78	0.0196638	0.168333	0.0124944	0.0516667	0.0101379	6
W dialysis	P1	SE(P1)	P2	SE(P2)	P3+	SE(P3+)	n
c=7.5E-6	0.245	0.0189297	0.27	0.0158114	0.485	0.0253311	4
c=7.5E-7	0.63	0.0147196	0.2525	0.0188746	0.123333	0.00881917	3
c=7.5E-8	0.756667	0.0440958	0.196667	0.02848	0.06	0.02	2
Chi-squared analysis	chi-squared	p-value
c=7.5E-6 vs. 10X dilution	55.44	< 0.0001	****
c=7.5E-6 vs. 100X dilution	90.29	< 0.0001	****
c=7.5E-6 vs. c=7.5E-6	4.928	0.0851	ns
c=7.5E-7 vs. 10X dilution	1.044	0.5933	ns
c=7.5E-8 vs 100X dilution	0.7526	0.6864	ns
WT dilution	P1	SE(P1)	P2	SE(P2)	P3+	SE(P3+)	n
c=7.5E-6	0.166667	0.0145297	0.316667	0.0266667	0.516667	0.031798	3
10X	0.39	0.0625833	0.4075	0.0370529	0.2025	0.0466145	4
100X	0.515	0.0462781	0.36	0.0241523	0.125	0.0272336	4
1000X	0.5175	0.0409013	0.3075	0.0411045	0.175	0.0622495	4
WT dialysis	P1	SE(P1)	P2	SE(P2)	P3+	SE(P3+)	n
c=7.5E-6	0.17	0.0151658	0.28	0.01	0.55	0.0236643	5
c=7.5E-7	0.396	0.0318748	0.392	0.0159374	0.212	0.0378682	5
c=7.5E-8	0.536667	0.0352767	0.313333	0.0338296	0.15	0.0057735	3
c=7.5E-9	0.686667	0.0417665	0.226667	0.0392994	0.0866667	0.0120185	3
Chi-squared analysis	chi-squared	p-value
c=7.5E-6 vs. 10X dilution	73.63	< 0.0001	****
c=7.5E-6 vs. 100X dilution	140.4	< 0.0001	****
c=7.5E-6 vs. 1000X dilution	131.4	< 0.0001	****
c=7.5E-6 vs. c=7.5E-6	0.8623	0.6497	ns
c=7.5E-7 vs. 10X dilution	0.1752	0.9161	ns
c=7.5E-8 vs 100X dilution	1.481	0.477	ns
c=7.5E-9 vs 1000X dilution	17.1	0.0002	***

## Sheet: FRET
	R=PCy5/PCy3	normalized FRET
W	4.5	0.856123
	1.22	0.428062
	0.89	0.36691
	1.02	0.672668
WT	1.41	0.490534
	0.8	0.343374
	0.54	0.294321
	3.11	0.637695
	0.95	0.392428
	0.63	0.294321
	0.6	0.343374
	5.08	1.03012
	1.98	0.833909
	0.57	0.441481
Fit to oligomeric model
	n	SE
W	1.986	0.2796
WT	1.971	0.1671
