# Supplementary material for: The dimerization equilibrium of a ClC Cl−/H+ antiporter in lipid bilayers
Source: eLife. 2016 Aug 3;5:e17438. doi: 10.7554/eLife.17438 (PMC5010387; doi:10.7554/eLife.17438)
Supplement: Figure 4—source data 1. — DOI: http://dx.doi.org/10.7554/eLife.17438.016 [file elife-17438-fig4-data1.xlsx]

## Sheet: WT-summary
ρ (μg/mg)	Reconstituted c	Observed c	c*	P1	SE(P1)	P2	SE(P2)	P3	SE(P3)	n
0.0001	1.5e-09	7.5e-10	3.8e-10	0.736667	0.0470225	0.233333	0.031798	0.0366667	0.0133333	3
0.0005	7.5e-09	3.8e-09	1.9e-09	0.763333	0.0384419	0.2	0.0360555	0.0366667	0.0120185	3
0.001	1.5e-08	7.5e-09	3.8e-09	0.686667	0.0417665	0.226667	0.0392994	0.0866667	0.0120185	3
0.005	7.5e-08	3.8e-08	1.9e-08	0.64	0.0208167	0.263333	0.0218581	0.1	0.0057735	3
0.01	1.5e-07	7.5e-08	3.8e-08	0.536667	0.0352767	0.313333	0.0338296	0.146667	0.00666666	3
0.05	7.5e-07	3.8e-07	1.9e-07	0.43	0.034641	0.333333	0.0202759	0.236667	0.0233333	3
0.1	1.5e-06	7.5e-07	3.8e-07	0.37	0.0238048	0.385	0.0184842	0.245	0.0239792	4
0.2	3e-06	2e-06	8e-07	0.39	0.0304959	0.368	0.0193391	0.248	0.0483115	5
0.5	7.5e-06	3.8e-06	1.9e-06	0.282	0.0205913	0.346	0.011225	0.372	0.0270924	5
1	1.5e-05	7.5e-06	3.8e-06	0.17	0.0151658	0.28	0.01	0.55	0.0236643	5
5	7.5e-05	3.8e-05	1.9e-05	0.06	0.0195789	0.115	0.0290115	0.8275	0.0460751	4
10	0.00015	7.5e-05	3.8e-05	0.086	0.0302655	0.118	0.032311	0.796	0.0624179	5
50	0.00075	0.00038	0.00019	0.0833333	0.0338296	0.0366667	0.0120185	0.88	0.0458257	3

## Sheet: WT-raw bleach
ρ (μg/mg)	Reconstituted c	Observed c	c*	incubation time (d)	sample id	PCy5	Pns	counter id	total N	P1	P2	P3	P4	P5+	P3+	SD(P1)	SD(P2)	SD(P3)	SD(P4)	SD(P5+)	SD(P3+)
0.2	3e-06	2e-06	8e-07	15d	1	0.66	0.14	1	384	0.5	0.42	0.06	0.01	0.01	0.08	0.05	0.05	0.02	0.01	0.01	0.03
0.5	7.5e-06	3.8e-06	1.9e-06	15d	1	0.66	0.14	1	236	0.28	0.32	0.14	0.08	0.18	0.4	0.04	0.05	0.03	0.03	0.04	0.05
1	1.5e-05	7.5e-06	3.8e-06	15d	1	0.66	0.14	1	712	0.13	0.27	0.13	0.15	0.32	0.6	0.03	0.04	0.03	0.04	0.05	0.05
10	0.00015	7.5e-05	3.8e-05	15d	1	0.66	0.14	1	122	0.04	0.06	0.03	0.07	0.8	0.9	0.02	0.02	0.02	0.03	0.04	0.03
50	0.00075	0.00038	0.00019	15d	1	0.66	0.14	1	82	0.04	0.02	0.06	0.12	0.76	0.94	0.02	0.02	0.02	0.03	0.04	0.02
0.0001	1.5e-09	7.5e-10	3.8e-10	89d	2	0.73	0.14	1	86	0.7	0.26	0.01	0.01	0.02	0.05	0.05	0.04	0.01	0.01	0.02	0.02
0.0005	7.5e-09	3.8e-09	1.9e-09	89d	2	0.73	0.14	1	224	0.72	0.25	0	0.01	0.01	0.03	0.04	0.04	0.01	0.01	0.01	0.02
0.001	1.5e-08	7.5e-09	3.8e-09	89d	2	0.73	0.14	1	362	0.65	0.28	0.05	0	0.02	0.07	0.05	0.04	0.02	0	0.02	0.03
0.005	7.5e-08	3.8e-08	1.9e-08	89d	2	0.73	0.14	1	479	0.63	0.28	0.07	0.01	0.01	0.09	0.05	0.04	0.02	0.01	0.01	0.03
0.01	1.5e-07	7.5e-08	3.8e-08	89d	2	0.73	0.14	1	378	0.55	0.29	0.09	0.03	0.04	0.16	0.05	0.05	0.03	0.02	0.02	0.04
0.05	7.5e-07	3.8e-07	1.9e-07	89d	2	0.73	0.14	1	593	0.49	0.33	0.1	0.05	0.04	0.19	0.05	0.05	0.03	0.02	0.02	0.04
0.1	1.5e-06	7.5e-07	3.8e-07	95d	2	0.73	0.14	1	327	0.3	0.4	0.14	0.08	0.08	0.3	0.05	0.05	0.03	0.03	0.03	0.05
0.2	3e-06	2e-06	8e-07	95d	2	0.73	0.14	1	368	0.35	0.37	0.13	0.07	0.09	0.29	0.05	0.05	0.03	0.03	0.03	0.05
0.5	7.5e-06	3.8e-06	1.9e-06	95d	2	0.73	0.14	1	368	0.22	0.32	0.17	0.11	0.18	0.46	0.04	0.05	0.04	0.03	0.04	0.05
1	1.5e-05	7.5e-06	3.8e-06	95d	2	0.73	0.14	1	299	0.15	0.25	0.21	0.13	0.26	0.6	0.04	0.04	0.04	0.03	0.04	0.05
5	7.5e-05	3.8e-05	1.9e-05	95d	2	0.73	0.14	1	276	0.01	0.03	0.03	0.13	0.8	0.96	0.01	0.02	0.02	0.03	0.04	0.02
10	0.00015	7.5e-05	3.8e-05	95d	2	0.73	0.14	1	242	0.08	0.1	0.08	0.1	0.64	0.82	0.03	0.03	0.03	0.03	0.05	0.04
0.1	1.5e-06	7.5e-07	3.8e-07	95d	2	0.73	0.14	2	619	0.4	0.4	0.11	0.05	0.04	0.2	0.05	0.05	0.03	0.02	0.02	0.04
0.2	3e-06	2e-06	8e-07	95d	2	0.73	0.14	2	960	0.39	0.4	0.12	0.05	0.04	0.21	0.05	0.05	0.03	0.02	0.02	0.04
0.5	7.5e-06	3.8e-06	1.9e-06	95d	2	0.73	0.14	2	1096	0.28	0.37	0.16	0.08	0.11	0.35	0.04	0.05	0.04	0.03	0.03	0.05
1	1.5e-05	7.5e-06	3.8e-06	95d	2	0.73	0.14	2	950	0.21	0.29	0.2	0.1	0.2	0.5	0.04	0.05	0.04	0.03	0.04	0.05
5	7.5e-05	3.8e-05	1.9e-05	95d	2	0.73	0.14	2	2496	0.1	0.14	0.16	0.11	0.48	0.76	0.03	0.04	0.04	0.03	0.05	0.04
10	0.00015	7.5e-05	3.8e-05	95d	2	0.73	0.14	2	658	0.2	0.24	0.17	0.08	0.3	0.56	0.04	0.04	0.04	0.03	0.05	0.05
0.0001	1.5e-09	7.5e-10	3.8e-10	1d	3	0.73	0.14	1	204	0.68	0.27	0.04	0	0	0.05	0.05	0.04	0.02	0	0.01	0.02
0.0005	7.5e-09	3.8e-09	1.9e-09	1d	3	0.73	0.14	1	398	0.73	0.22	0.04	0.01	0	0.06	0.04	0.04	0.02	0.01	0	0.02
0.001	1.5e-08	7.5e-09	3.8e-09	4d	3	0.73	0.14	1	290	0.64	0.25	0.04	0.04	0.03	0.11	0.05	0.04	0.02	0.02	0.02	0.03
0.005	7.5e-08	3.8e-08	1.9e-08	4d	3	0.73	0.14	1	645	0.61	0.29	0.06	0.02	0.02	0.1	0.05	0.05	0.02	0.01	0.01	0.03
0.01	1.5e-07	7.5e-08	3.8e-08	4d	3	0.73	0.14	1	629	0.47	0.38	0.08	0.04	0.03	0.14	0.05	0.05	0.03	0.02	0.02	0.04
0.05	7.5e-07	3.8e-07	1.9e-07	8d	3	0.73	0.14	1	597	0.37	0.37	0.1	0.06	0.1	0.26	0.05	0.05	0.03	0.02	0.03	0.04
0.1	1.5e-06	7.5e-07	3.8e-07	8d	3	0.73	0.14	1	466	0.38	0.41	0.07	0.04	0.09	0.21	0.05	0.05	0.03	0.02	0.03	0.04
0.2	3e-06	2e-06	8e-07	8d	3	0.73	0.14	1	469	0.32	0.33	0.12	0.07	0.17	0.36	0.05	0.05	0.03	0.02	0.04	0.05
0.5	7.5e-06	3.8e-06	1.9e-06	8d	3	0.73	0.14	1	362	0.28	0.37	0.14	0.08	0.13	0.35	0.04	0.05	0.03	0.03	0.03	0.05
1	1.5e-05	7.5e-06	3.8e-06	10d	3	0.73	0.14	1	369	0.16	0.28	0.13	0.15	0.28	0.56	0.04	0.05	0.03	0.04	0.04	0.05
5	7.5e-05	3.8e-05	1.9e-05	10d	3	0.73	0.14	1	432	0.05	0.13	0.1	0.13	0.59	0.82	0.02	0.03	0.03	0.03	0.05	0.04
10	0.00015	7.5e-05	3.8e-05	17d	3	0.73	0.14	1	402	0.03	0.07	0.04	0.06	0.79	0.9	0.02	0.03	0.02	0.02	0.04	0.03
50	0.00075	0.00038	0.00019	18d	3	0.73	0.14	1	286	0.06	0.03	0.03	0.03	0.85	0.91	0.02	0.02	0.02	0.02	0.04	0.03
0.0001	1.5e-09	7.5e-10	3.8e-10	1d	3	0.73	0.14	2	218	0.83	0.17	0.01	0	0	0.01	0.04	0.04	0.01	0	0	0.01
0.0005	7.5e-09	3.8e-09	1.9e-09	1d	3	0.73	0.14	2	929	0.84	0.13	0.02	0	0	0.02	0.04	0.03	0.01	0	0	0.02
0.001	1.5e-08	7.5e-09	3.8e-09	4d	3	0.73	0.14	2	292	0.77	0.15	0.04	0.02	0.01	0.08	0.04	0.04	0.02	0.02	0.01	0.03
0.005	7.5e-08	3.8e-08	1.9e-08	4d	3	0.73	0.14	2	2037	0.68	0.22	0.06	0.02	0.03	0.11	0.05	0.04	0.02	0.01	0.02	0.03
0.01	1.5e-07	7.5e-08	3.8e-08	4d	3	0.73	0.14	2	1103	0.59	0.27	0.08	0.03	0.03	0.14	0.05	0.04	0.03	0.02	0.02	0.03
0.05	7.5e-07	3.8e-07	1.9e-07	8d	3	0.73	0.14	2	879	0.43	0.3	0.11	0.06	0.09	0.26	0.05	0.05	0.03	0.02	0.03	0.04
0.1	1.5e-06	7.5e-07	3.8e-07	8d	3	0.73	0.14	2	451	0.4	0.33	0.1	0.06	0.11	0.27	0.05	0.05	0.03	0.02	0.03	0.04
0.2	3e-06	2e-06	8e-07	8d	3	0.73	0.14	2	500	0.39	0.32	0.11	0.07	0.12	0.3	0.05	0.05	0.03	0.02	0.03	0.05
0.5	7.5e-06	3.8e-06	1.9e-06	8d	3	0.73	0.14	2	332	0.35	0.35	0.15	0.07	0.09	0.3	0.05	0.05	0.04	0.03	0.03	0.05
1	1.5e-05	7.5e-06	3.8e-06	10d	3	0.73	0.14	2	678	0.2	0.31	0.17	0.11	0.21	0.49	0.04	0.05	0.04	0.03	0.04	0.05
5	7.5e-05	3.8e-05	1.9e-05	10d	3	0.73	0.14	2	1332	0.08	0.16	0.12	0.11	0.53	0.77	0.03	0.04	0.03	0.03	0.05	0.04
10	0.00015	7.5e-05	3.8e-05	17d	3	0.73	0.14	2	1091	0.08	0.12	0.1	0.09	0.6	0.8	0.03	0.03	0.03	0.03	0.05	0.04
50	0.00075	0.00038	0.00019	18d	3	0.73	0.14	2	606	0.15	0.06	0.03	0.06	0.69	0.79	0.04	0.02	0.02	0.02	0.05	0.04
								Total # of traces counted	28314

## Sheet: W-summary
ρ (μg/mg)	Reconstituted c	Observed c	c*	P1	SE(P1)	P2	SE(P2)	P3	SE(P3)	n
0.0001	1.5e-09	7.5e-10	3.8e-10	0.773333	0.0185592	0.126667	0.0120185	0.0966667	0.0120185	3
0.0005	7.5e-09	3.8e-09	1.9e-09	0.8	0.0472582	0.133333	0.0185592	0.0666667	0.0290593	3
0.001	1.5e-08	7.5e-09	3.8e-09	0.803333	0.0392994	0.126667	0.024037	0.07	0.0251661	3
0.005	7.5e-08	3.8e-08	1.9e-08	0.793333	0.0202759	0.15	0.0208167	0.0533333	0.00333333	3
0.01	1.5e-07	7.5e-08	3.8e-08	0.756667	0.0440958	0.196667	0.02848	0.0433333	0.0185592	3
0.05	7.5e-07	3.8e-07	1.9e-07	0.596667	0.0338297	0.256667	0.0290593	0.143333	0.00666667	3
0.1	1.5e-06	7.5e-07	3.8e-07	0.63	0.0147196	0.2525	0.0188746	0.115	0.00645497	4
0.2	3e-06	2e-06	8e-07	0.465	0.0165831	0.28	0.0227303	0.255	0.00957427	4
0.5	7.5e-06	3.8e-06	1.9e-06	0.335	0.0388373	0.2975	0.0110868	0.3625	0.0309233	4
1	1.5e-05	7.5e-06	3.8e-06	0.245	0.0189297	0.27	0.0158114	0.485	0.0253311	4
5	7.5e-05	3.8e-05	1.9e-05	0.133333	0.0166667	0.183333	0.0233333	0.68	0.00999999	3
10	0.00015	7.5e-05	3.8e-05	0.0933333	0.0405517	0.116667	0.034801	0.783333	0.0779601	3
50	0.00075	0.00038	0.00019	0.0633333	0.0290593	0.0533333	0.0233333	0.883333	0.0523875	3

## Sheet: W - raw bleach
ρ (μg/mg)	Reconstituted c	Observed c	c*	incubation time (d)	sample id	PCy5	Pns	counter id	total N	P1	P2	P3	P4	P5+	P3+	SD(P1)	SD(P2)	SD(P3)	SD(P4)	SD(P5+)	SD(P3+)
0.1	1.5e-05	7.5e-06	3.8e-06	4d	1	0.64	0.14	1	727	0.66	0.2	0.08	0.03	0.03	0.13	0.05	0.04	0.03	0.02	0.02	0.03
0.2	3e-06	2e-06	8e-07	6d	1	0.64	0.14	1	207	0.51	0.22	0.13	0.06	0.08	0.27	0.05	0.04	0.03	0.02	0.03	0.04
0.5	7.5e-06	3.8e-06	1.9e-06	16d	1	0.64	0.14	1	321	0.24	0.32	0.19	0.09	0.16	0.44	0.04	0.05	0.04	0.03	0.04	0.05
1	1.5e-05	7.5e-06	3.8e-06	4d	1	0.64	0.14	1	314	0.24	0.24	0.1	0.13	0.3	0.52	0.04	0.04	0.03	0.03	0.05	0.05
10	0.00015	7.5e-05	3.8e-05	10d	1	0.64	0.14	1	496	0.02	0.06	0.05	0.08	0.79	0.92	0.01	0.02	0.02	0.03	0.04	0.03
50	0.00075	0.00038	0.00019	16d	1	0.64	0.14	1	163	0.01	0.01	0.01	0.04	0.93	0.98	0.01	0.01	0.01	0.02	0.03	0.01
0.0001	1.5e-09	7.5e-10	3.8e-10	21d	2	0.73	0.14	1	132	0.76	0.15	0.07	0.01	0.02	0.09	0.04	0.04	0.03	0.01	0.01	0.03
0.0005	7.5e-09	3.8e-09	1.9e-09	21d	2	0.73	0.14	1	227	0.87	0.11	0.01	0	0.01	0.02	0.03	0.03	0.01	0	0.01	0.01
0.001	1.5e-08	7.5e-09	3.8e-09	23d	2	0.73	0.14	1	255	0.75	0.14	0.07	0.02	0.02	0.12	0.04	0.03	0.03	0.02	0.02	0.03
0.005	7.5e-08	3.8e-08	1.9e-08	23d	2	0.73	0.14	1	475	0.79	0.16	0.02	0.01	0.02	0.05	0.04	0.04	0.01	0.01	0.01	0.02
0.01	1.5e-07	7.5e-08	3.8e-08	23d	2	0.73	0.14	1	331	0.69	0.23	0.04	0	0.04	0.08	0.05	0.04	0.02	0.01	0.02	0.03
0.05	7.5e-07	3.8e-07	1.9e-07	26d	2	0.73	0.14	1	655	0.62	0.25	0.08	0.04	0.01	0.13	0.05	0.04	0.03	0.02	0.01	0.03
0.1	1.5e-06	7.5e-07	3.8e-07	26d	2	0.73	0.14	1	553	0.6	0.28	0.08	0.03	0.01	0.12	0.05	0.04	0.03	0.02	0.01	0.03
0.2	3e-06	2e-06	8e-07	26d	2	0.73	0.14	1	576	0.46	0.31	0.12	0.07	0.03	0.23	0.05	0.05	0.03	0.03	0.02	0.04
0.5	7.5e-06	3.8e-06	1.9e-06	28d	2	0.73	0.14	1	408	0.43	0.27	0.14	0.07	0.08	0.29	0.05	0.04	0.03	0.03	0.03	0.05
1	1.5e-05	7.5e-06	3.8e-06	28d	2	0.73	0.14	1	612	0.3	0.28	0.16	0.1	0.16	0.42	0.05	0.04	0.04	0.03	0.04	0.05
5	7.5e-05	3.8e-05	1.9e-05	28d	2	0.73	0.14	1	98	0.1	0.23	0.11	0.08	0.47	0.66	0.03	0.04	0.03	0.03	0.05	0.05
0.0001	1.5e-09	7.5e-10	3.8e-10	69d	3	0.68	0.14	1	132	0.81	0.11	0.02	0.02	0.05	0.08	0.04	0.03	0.01	0.01	0.02	0.03
0.0005	7.5e-09	3.8e-09	1.9e-09	70d	3	0.68	0.14	1	368	0.82	0.12	0.02	0.01	0.03	0.06	0.04	0.03	0.01	0.01	0.02	0.02
0.001	1.5e-08	7.5e-09	3.8e-09	70d	3	0.68	0.14	1	492	0.78	0.16	0.04	0	0.01	0.05	0.04	0.04	0.02	0.01	0.01	0.02
0.005	7.5e-08	3.8e-08	1.9e-08	70d	3	0.68	0.14	1	351	0.83	0.11	0.02	0.01	0.02	0.05	0.04	0.03	0.01	0.01	0.01	0.02
0.01	1.5e-07	7.5e-08	3.8e-08	71d	3	0.68	0.14	1	568	0.74	0.22	0.02	0.01	0	0.03	0.04	0.04	0.01	0.01	0	0.02
0.05	7.5e-07	3.8e-07	1.9e-07	71d	3	0.68	0.14	1	363	0.64	0.21	0.09	0.03	0.03	0.15	0.05	0.04	0.03	0.02	0.02	0.04
0.1	1.5e-06	7.5e-07	3.8e-07	71d	3	0.68	0.14	1	887	0.61	0.28	0.07	0.02	0.02	0.11	0.05	0.05	0.03	0.01	0.01	0.03
0.2	3e-06	2e-06	8e-07	72d	3	0.68	0.14	1	431	0.46	0.27	0.13	0.07	0.07	0.27	0.05	0.04	0.03	0.03	0.03	0.04
0.5	7.5e-06	3.8e-06	1.9e-06	72d	3	0.68	0.14	1	411	0.34	0.29	0.15	0.06	0.16	0.37	0.05	0.05	0.04	0.02	0.04	0.05
1	1.5e-05	7.5e-06	3.8e-06	72d	3	0.68	0.14	1	510	0.22	0.25	0.17	0.11	0.25	0.53	0.04	0.04	0.04	0.03	0.04	0.05
5	7.5e-05	3.8e-05	1.9e-05	77d	3	0.68	0.14	1	382	0.15	0.16	0.15	0.12	0.42	0.69	0.04	0.04	0.04	0.03	0.05	0.05
10	0.00015	7.5e-05	3.8e-05	77d	3	0.68	0.14	1	410	0.1	0.11	0.07	0.08	0.64	0.78	0.03	0.03	0.02	0.03	0.05	0.04
50	0.00075	0.00038	0.00019	77d	3	0.68	0.14	1	248	0.07	0.06	0.04	0.05	0.78	0.87	0.03	0.02	0.02	0.02	0.04	0.03
0.0001	1.5e-09	7.5e-10	3.8e-10	69d	3	0.68	0.14	2	105	0.75	0.12	0.05	0.02	0.06	0.12	0.04	0.03	0.02	0.01	0.02	0.03
0.0005	7.5e-09	3.8e-09	1.9e-09	70d	3	0.68	0.14	2	395	0.71	0.17	0.05	0.02	0.05	0.12	0.05	0.04	0.02	0.01	0.02	0.03
0.001	1.5e-08	7.5e-09	3.8e-09	70d	3	0.68	0.14	2	515	0.88	0.08	0.02	0	0.02	0.04	0.03	0.03	0.01	0.01	0.01	0.02
0.005	7.5e-08	3.8e-08	1.9e-08	70d	3	0.68	0.14	2	2075	0.76	0.18	0.03	0.01	0.02	0.06	0.04	0.04	0.02	0.01	0.01	0.02
0.01	1.5e-07	7.5e-08	3.8e-08	71d	3	0.68	0.14	2	1055	0.84	0.14	0.02	0	0	0.02	0.04	0.03	0.01	0.01	0	0.02
0.05	7.5e-07	3.8e-07	1.9e-07	71d	3	0.68	0.14	2	2045	0.53	0.31	0.1	0.03	0.03	0.15	0.05	0.05	0.03	0.02	0.02	0.04
0.1	1.5e-06	7.5e-07	3.8e-07	71d	3	0.68	0.14	2	1812	0.65	0.25	0.07	0.01	0.02	0.1	0.05	0.04	0.02	0.01	0.01	0.03
0.2	3e-06	2e-06	8e-07	72d	3	0.68	0.14	2	1232	0.43	0.32	0.13	0.05	0.06	0.25	0.05	0.05	0.03	0.02	0.02	0.04
0.5	7.5e-06	3.8e-06	1.9e-06	72d	3	0.68	0.14	2	589	0.33	0.31	0.17	0.08	0.11	0.35	0.05	0.05	0.04	0.03	0.03	0.05
1	1.5e-05	7.5e-06	3.8e-06	72d	3	0.68	0.14	2	1116	0.22	0.31	0.2	0.1	0.18	0.47	0.04	0.05	0.04	0.03	0.04	0.05
5	7.5e-05	3.8e-05	1.9e-05	77d	3	0.68	0.14	2	372	0.15	0.16	0.18	0.13	0.39	0.69	0.04	0.04	0.04	0.03	0.05	0.05
10	0.00015	7.5e-05	3.8e-05	77d	3	0.68	0.14	2	171	0.16	0.18	0.21	0.19	0.26	0.65	0.04	0.04	0.04	0.04	0.04	0.05
50	0.00075	0.00038	0.00019	77d	3	0.68	0.14	2	323	0.11	0.09	0.12	0.08	0.6	0.8	0.03	0.03	0.03	0.03	0.05	0.04
								Total # of traces counted	23908

## Sheet: WW-summary
ρ (μg/mg)	Reconstituted c	Observed c	c*	P1	SE(P1)	P2	SE(P2)	P3	SE(P3)	n
0.0001	1.5e-09	7.5e-10	3.8e-10	0.833333	0.0592546	0.106667	0.0260342	0.0566667	0.0366667	3
0.0005	7.5e-09	3.8e-09	1.9e-09	0.79	0.051316	0.0966667	0.0272845	0.113333	0.024037	3
0.001	1.5e-08	7.5e-09	3.8e-09	0.783333	0.034801	0.136667	0.031798	0.0833333	0.00881917	3
0.005	7.5e-08	3.8e-08	1.9e-08	0.863333	0.0463082	0.1	0.0251661	0.04	0.03	3
0.01	1.5e-07	7.5e-08	3.8e-08	0.833333	0.0440959	0.126667	0.0260342	0.0466667	0.0166667	3
0.05	7.5e-07	3.8e-07	1.9e-07	0.793333	0.0296273	0.153333	0.0218581	0.05	0.0152753	3
0.1	1.5e-06	7.5e-07	3.8e-07	0.726667	0.0560754	0.173333	0.0218581	0.1	0.04	3
0.2	3e-06	2e-06	8e-07	0.7425	0.054064	0.1725	0.0286865	0.085	0.0290115	4
0.5	7.5e-06	3.8e-06	1.9e-06	0.6175	0.0630311	0.215	0.0193649	0.165	0.0600694	4
1	1.5e-05	7.5e-06	3.8e-06	0.4525	0.0344903	0.22	0.0244949	0.3275	0.0525	4
5	7.5e-05	3.8e-05	1.9e-05	0.25	0.0152753	0.19	0.0152753	0.56	0.0305505	3
10	0.00015	7.5e-05	3.8e-05	0.12	0.0506623	0.14	0.0248328	0.7375	0.0755397	4
50	0.00075	0.00038	0.00019	0.136667	0.0688799	0.103333	0.0425572	0.76	0.11	3

## Sheet: WW - raw bleach
ρ (μg/mg)	Reconstituted c	Observed c	c*	incubation time (d)	sample id	PCy5	Pns	counter id	total N	P1	P2	P3	P4	P5+	P3+	SD(P1)	SD(P2)	SD(P3)	SD(P4)	SD(P5+)	SD(P3+)
0.2	3e-06	2e-06	8e-07	14d	1	0.76	0.14	1	73	0.89	0.1	0	0	0.01	0.01	0.03	0.03	0	0	0.01	0.01
0.5	7.5e-06	3.8e-06	1.9e-06	14d	1	0.76	0.14	1	134	0.68	0.21	0.05	0.04	0.02	0.11	0.05	0.04	0.02	0.02	0.01	0.03
1	1.5e-05	7.5e-06	3.8e-06	9d	1	0.76	0.14	1	120	0.51	0.2	0.17	0.05	0.08	0.29	0.05	0.04	0.04	0.02	0.03	0.05
10	0.00015	7.5e-05	3.8e-05	13d	1	0.76	0.14	1	189	0.03	0.11	0.15	0.17	0.53	0.86	0.02	0.03	0.04	0.04	0.05	0.03
50	0.00075	0.00038	0.00019	14d	1	0.76	0.14	1	85	0	0.02	0.02	0.04	0.92	0.98	0	0.02	0.02	0.02	0.03	0.02
0.0001	1.5e-09	7.5e-10	3.8e-10	79d	2	0.73	0.14	1	234	0.72	0.15	0.05	0.03	0.06	0.13	0.04	0.04	0.02	0.02	0.02	0.03
0.0005	7.5e-09	3.8e-09	1.9e-09	79d	2	0.73	0.14	1	198	0.69	0.15	0.05	0.03	0.09	0.16	0.05	0.04	0.02	0.02	0.03	0.04
0.001	1.5e-08	7.5e-09	3.8e-09	80d	2	0.73	0.14	1	208	0.72	0.2	0.04	0.01	0.03	0.08	0.05	0.04	0.02	0.01	0.02	0.03
0.005	7.5e-08	3.8e-08	1.9e-08	80d	2	0.73	0.14	1	200	0.78	0.13	0.04	0	0.06	0.1	0.04	0.03	0.02	0	0.02	0.03
0.01	1.5e-07	7.5e-08	3.8e-08	80d	2	0.73	0.14	1	419	0.75	0.17	0.05	0.01	0.03	0.08	0.04	0.04	0.02	0.01	0.02	0.03
0.05	7.5e-07	3.8e-07	1.9e-07	80d	2	0.73	0.14	1	378	0.75	0.17	0.03	0.01	0.03	0.08	0.04	0.04	0.02	0.01	0.02	0.03
0.1	1.5e-06	7.5e-07	3.8e-07	84d	2	0.73	0.14	1	316	0.62	0.2	0.09	0.03	0.06	0.18	0.05	0.04	0.03	0.02	0.02	0.04
0.2	3e-06	2e-06	8e-07	84d	2	0.73	0.14	1	418	0.69	0.17	0.08	0.02	0.04	0.14	0.05	0.04	0.03	0.01	0.02	0.03
0.5	7.5e-06	3.8e-06	1.9e-06	84d	2	0.73	0.14	1	277	0.46	0.2	0.16	0.05	0.13	0.34	0.05	0.04	0.04	0.02	0.03	0.05
1	1.5e-05	7.5e-06	3.8e-06	84d	2	0.73	0.14	1	202	0.36	0.16	0.15	0.08	0.24	0.48	0.05	0.04	0.04	0.03	0.04	0.05
5	7.5e-05	3.8e-05	1.9e-05	85d	2	0.73	0.14	1	242	0.23	0.17	0.12	0.1	0.38	0.6	0.04	0.04	0.03	0.03	0.05	0.05
10	0.00015	7.5e-05	3.8e-05	85d	2	0.73	0.14	1	402	0.05	0.09	0.15	0.13	0.58	0.86	0.02	0.03	0.04	0.03	0.05	0.03
0.0001	1.5e-09	7.5e-10	3.8e-10	1d	3	0.58	0.14	1	465	0.86	0.11	0.02	0.01	0	0.02	0.03	0.03	0.01	0.01	0	0.02
0.0005	7.5e-09	3.8e-09	1.9e-09	1d	3	0.58	0.14	1	289	0.82	0.08	0.02	0.01	0.07	0.1	0.04	0.03	0.01	0.01	0.03	0.03
0.001	1.5e-08	7.5e-09	3.8e-09	1d	3	0.58	0.14	1	299	0.79	0.11	0.04	0.01	0.05	0.1	0.04	0.03	0.02	0.01	0.02	0.03
0.005	7.5e-08	3.8e-08	1.9e-08	3d	3	0.58	0.14	1	337	0.87	0.12	0.01	0	0.01	0.01	0.03	0.03	0.01	0	0.01	0.01
0.01	1.5e-07	7.5e-08	3.8e-08	3d	3	0.58	0.14	1	316	0.85	0.13	0.02	0	0	0.03	0.04	0.03	0.01	0.01	0.01	0.02
0.05	7.5e-07	3.8e-07	1.9e-07	3d	3	0.58	0.14	1	469	0.78	0.18	0.03	0	0	0.04	0.04	0.04	0.02	0.01	0.01	0.02
0.1	1.5e-06	7.5e-07	3.8e-07	3d	3	0.58	0.14	1	375	0.75	0.19	0.04	0.01	0.01	0.06	0.04	0.04	0.02	0.01	0.01	0.02
0.2	3e-06	2e-06	8e-07	3d	3	0.58	0.14	1	390	0.64	0.24	0.07	0.02	0.02	0.12	0.05	0.04	0.03	0.02	0.02	0.03
0.5	7.5e-06	3.8e-06	1.9e-06	3d	3	0.58	0.14	1	394	0.58	0.27	0.09	0.02	0.03	0.14	0.05	0.04	0.03	0.01	0.02	0.03
1	1.5e-05	7.5e-06	3.8e-06	6d	3	0.58	0.14	1	348	0.44	0.26	0.15	0.06	0.09	0.3	0.05	0.04	0.04	0.02	0.03	0.05
5	7.5e-05	3.8e-05	1.9e-05	6d	3	0.58	0.14	1	313	0.24	0.18	0.17	0.1	0.31	0.58	0.04	0.04	0.04	0.03	0.05	0.05
10	0.00015	7.5e-05	3.8e-05	6d	3	0.58	0.14	1	379	0.15	0.16	0.16	0.15	0.37	0.68	0.04	0.04	0.04	0.04	0.05	0.05
50	0.00075	0.00038	0.00019	6d	3	0.58	0.14	1	231	0.22	0.13	0.06	0.08	0.51	0.65	0.04	0.03	0.02	0.03	0.05	0.05
0.0001	1.5e-09	7.5e-10	3.8e-10	1d	3	0.58	0.14	2	1197	0.92	0.06	0.02	0	0	0.02	0.03	0.02	0.01	0	0	0.01
0.0005	7.5e-09	3.8e-09	1.9e-09	1d	3	0.58	0.14	2	225	0.86	0.06	0.03	0.01	0.04	0.08	0.03	0.02	0.02	0.01	0.02	0.03
0.001	1.5e-08	7.5e-09	3.8e-09	1d	3	0.58	0.14	2	383	0.84	0.1	0.02	0.02	0.03	0.07	0.04	0.03	0.01	0.01	0.02	0.02
0.005	7.5e-08	3.8e-08	1.9e-08	3d	3	0.58	0.14	2	325	0.94	0.05	0	0	0	0.01	0.02	0.02	0.01	0.01	0	0.01
0.01	1.5e-07	7.5e-08	3.8e-08	3d	3	0.58	0.14	2	555	0.9	0.08	0.01	0.01	0.01	0.03	0.03	0.03	0.01	0.01	0.01	0.02
0.05	7.5e-07	3.8e-07	1.9e-07	3d	3	0.58	0.14	2	639	0.85	0.11	0.02	0.01	0.01	0.03	0.04	0.03	0.01	0.01	0.01	0.02
0.1	1.5e-06	7.5e-07	3.8e-07	3d	3	0.58	0.14	2	523	0.81	0.13	0.04	0.01	0	0.06	0.04	0.03	0.02	0.01	0.01	0.02
0.2	3e-06	2e-06	8e-07	3d	3	0.58	0.14	2	955	0.75	0.18	0.04	0.02	0.02	0.07	0.04	0.04	0.02	0.01	0.01	0.03
0.5	7.5e-06	3.8e-06	1.9e-06	3d	3	0.58	0.14	2	803	0.75	0.18	0.04	0.02	0.01	0.07	0.04	0.04	0.02	0.01	0.01	0.03
1	1.5e-05	7.5e-06	3.8e-06	6d	3	0.58	0.14	2	656	0.5	0.26	0.14	0.05	0.06	0.24	0.05	0.04	0.03	0.02	0.02	0.04
5	7.5e-05	3.8e-05	1.9e-05	6d	3	0.58	0.14	2	515	0.28	0.22	0.18	0.09	0.23	0.5	0.05	0.04	0.04	0.03	0.04	0.05
10	0.00015	7.5e-05	3.8e-05	6d	3	0.58	0.14	2	934	0.25	0.2	0.17	0.14	0.24	0.55	0.04	0.04	0.04	0.03	0.04	0.05
50	0.00075	0.00038	0.00019	6d	3	0.58	0.14	2	329	0.19	0.16	0.13	0.1	0.43	0.65	0.04	0.04	0.03	0.03	0.05	0.05
								Total # of traces counted	16739
