# Supplementary material for: The dimerization equilibrium of a ClC Cl−/H+ antiporter in lipid bilayers
Source: eLife. 2016 Aug 3;5:e17438. doi: 10.7554/eLife.17438 (PMC5010387; doi:10.7554/eLife.17438)
Supplement: Figure 5—source data 1. — Results from fitting to the dimerization isotherm are presented in Table 2. DOI: http://dx.doi.org/10.7554/eLife.17438.019 [file elife-17438-fig5-data1.xlsx]

## Sheet: WT-summary
ρ (μg/mg)	Reconstituted c	Observed c	c*	Fdimer	SE	n
0.0001	1.5e-09	7.5e-10	3.8e-10	0.33	0.105987	3
0.0005	7.5e-09	3.8e-09	1.9e-09	0.253333	0.0973539	3
0.001	1.5e-08	7.5e-09	3.8e-09	0.403333	0.106823	3
0.005	7.5e-08	3.8e-08	1.9e-08	0.526667	0.054569	3
0.01	1.5e-07	7.5e-08	3.8e-08	0.68	0.0832666	3
0.05	7.5e-07	3.8e-07	1.9e-07	0.913333	0.0466667	3
0.1	1.5e-06	7.5e-07	3.8e-07	0.9875	0.0125	4
0.2	3e-06	2e-06	8e-07	0.988	0.00969536	5
0.5	7.5e-06	3.8e-06	1.9e-06	1	0	5
1	1.5e-05	7.5e-06	3.8e-06	1	0	5
5	7.5e-05	3.8e-05	1.9e-05	1	0	4
10	0.00015	7.5e-05	3.8e-05	0.864	0.136	5

## Sheet: WT
ρ (μg/mg)	Reconstituted c	Observed c	c*	incubation time (d)	sample id	PCy5	Pns	counter id	Fdimer	R2	SEE	1/R2
0.2	3e-06	2e-06	8e-07	15d	1	0.66	0.14	1	0.99	0.005	0.03	200
0.5	7.5e-06	3.8e-06	1.9e-06	15d	1	0.66	0.14	1	1	0.067	0.116	14.9254
1	1.5e-05	7.5e-06	3.8e-06	15d	1	0.66	0.14	1	1	0.187	0.193	5.34759
10	0.00015	7.5e-05	3.8e-05	15d	1	0.66	0.14	1	1	0.191	0.196	5.2356
50	0.00075	0.00038	0.00019	15d	1	0.66	0.14	1	0.2	0.006	0.034	166.667
0.0001	1.5e-09	7.5e-10	3.8e-10	89d	2	0.73	0.14	1	0.41	0.002	0.018	500
0.0005	7.5e-09	3.8e-09	1.9e-09	89d	2	0.73	0.14	1	0.37	0.002	0.019	500
0.001	1.5e-08	7.5e-09	3.8e-09	89d	2	0.73	0.14	1	0.52	0.001	0.01	1000
0.005	7.5e-08	3.8e-08	1.9e-08	89d	2	0.73	0.14	1	0.56	0.001	0.01	1000
0.01	1.5e-07	7.5e-08	3.8e-08	89d	2	0.73	0.14	1	0.64	0.007	0.038	142.857
0.05	7.5e-07	3.8e-07	1.9e-07	89d	2	0.73	0.14	1	0.84	0.006	0.035	166.667
0.1	1.5e-06	7.5e-07	3.8e-07	95d	2	0.73	0.14	1	1	0.031	0.079	32.2581
0.2	3e-06	2e-06	8e-07	95d	2	0.73	0.14	1	1	0.018	0.06	55.5556
0.5	7.5e-06	3.8e-06	1.9e-06	95d	2	0.73	0.14	1	1	0.077	0.124	12.987
1	1.5e-05	7.5e-06	3.8e-06	95d	2	0.73	0.14	1	1	0.129	0.161	7.75194
5	7.5e-05	3.8e-05	1.9e-05	95d	2	0.73	0.14	1	1	0.415	0.288	2.40964
10	0.00015	7.5e-05	3.8e-05	95d	2	0.73	0.14	1	1	0.049	0.099	20.4082
0.1	1.5e-06	7.5e-07	3.8e-07	95d	2	0.73	0.14	2	1	0.005	0.033	200
0.2	3e-06	2e-06	8e-07	95d	2	0.73	0.14	2	1	0.004	0.028	250
0.5	7.5e-06	3.8e-06	1.9e-06	95d	2	0.73	0.14	2	1	0.029	0.077	34.4828
1	1.5e-05	7.5e-06	3.8e-06	95d	2	0.73	0.14	2	1	0.068	0.117	14.7059
5	7.5e-05	3.8e-05	1.9e-05	95d	2	0.73	0.14	2	1	0.08	0.127	12.5
10	0.00015	7.5e-05	3.8e-05	95d	2	0.73	0.14	2	0.32	0.005	0.032	200
0.0001	1.5e-09	7.5e-10	3.8e-10	1d	3	0.73	0.14	1	0.46	0.0001	0.004	10000
0.0005	7.5e-09	3.8e-09	1.9e-09	1d	3	0.73	0.14	1	0.33	0.0001	0.005	10000
0.001	1.5e-08	7.5e-09	3.8e-09	4d	3	0.73	0.14	1	0.5	0.004	0.03	250
0.005	7.5e-08	3.8e-08	1.9e-08	4d	3	0.73	0.14	1	0.6	0.001	0.015	1000
0.01	1.5e-07	7.5e-08	3.8e-08	4d	3	0.73	0.14	1	0.84	0.004	0.03	250
0.05	7.5e-07	3.8e-07	1.9e-07	8d	3	0.73	0.14	1	1	0.022	0.067	45.4545
0.1	1.5e-06	7.5e-07	3.8e-07	8d	3	0.73	0.14	1	1	0.015	0.054	66.6667
0.2	3e-06	2e-06	8e-07	8d	3	0.73	0.14	1	1	0.049	0.099	20.4082
0.5	7.5e-06	3.8e-06	1.9e-06	8d	3	0.73	0.14	1	1	0.033	0.081	30.303
1	1.5e-05	7.5e-06	3.8e-06	10d	3	0.73	0.14	1	1	0.126	0.159	7.93651
5	7.5e-05	3.8e-05	1.9e-05	10d	3	0.73	0.14	1	1	0.163	0.181	6.13497
10	0.00015	7.5e-05	3.8e-05	17d	3	0.73	0.14	1	1	0.151	0.174	6.62252
50	0.00075	0.00038	0.00019	18d	3	0.73	0.14	1	0.48	0.001	0.015	1000
0.0001	1.5e-09	7.5e-10	3.8e-10	1d	3	0.73	0.14	2	0.12	0.0001	0.004	10000
0.0005	7.5e-09	3.8e-09	1.9e-09	1d	3	0.73	0.14	2	0.06	0.001	0.01	1000
0.001	1.5e-08	7.5e-09	3.8e-09	4d	3	0.73	0.14	2	0.19	0.003	0.024	333.333
0.005	7.5e-08	3.8e-08	1.9e-08	4d	3	0.73	0.14	2	0.42	0.003	0.023	333.333
0.01	1.5e-07	7.5e-08	3.8e-08	4d	3	0.73	0.14	2	0.56	0.006	0.033	166.667
0.05	7.5e-07	3.8e-07	1.9e-07	8d	3	0.73	0.14	2	0.9	0.023	0.068	43.4783
0.1	1.5e-06	7.5e-07	3.8e-07	8d	3	0.73	0.14	2	0.95	0.025	0.071	40
0.2	3e-06	2e-06	8e-07	8d	3	0.73	0.14	2	0.95	0.027	0.073	37.037
0.5	7.5e-06	3.8e-06	1.9e-06	8d	3	0.73	0.14	2	1	0.014	0.052	71.4286
1	1.5e-05	7.5e-06	3.8e-06	10d	3	0.73	0.14	2	1	0.07	0.118	14.2857
5	7.5e-05	3.8e-05	1.9e-05	10d	3	0.73	0.14	2	1	0.108	0.147	9.25926
10	0.00015	7.5e-05	3.8e-05	17d	3	0.73	0.14	2	1	0.031	0.078	32.2581
50	0.00075	0.00038	0.00019	18d	3	0.73	0.14	2	0	0.013	0.05	76.9231

## Sheet: W-summary
ρ (μg/mg)	Reconstituted c	Observed c	c*	Fdimer	SE	n
0.0001	1.5e-09	7.5e-10	3.8e-10	0.136667	0.0560754	3
0.0005	7.5e-09	3.8e-09	1.9e-09	0.15	0.104083	3
0.001	1.5e-08	7.5e-09	3.8e-09	0.15	0.0750555	3
0.005	7.5e-08	3.8e-08	1.9e-08	0.166667	0.0606447	3
0.01	1.5e-07	7.5e-08	3.8e-08	0.276667	0.0883805	3
0.05	7.5e-07	3.8e-07	1.9e-07	0.64	0.100167	3
0.1	1.5e-06	7.5e-07	3.8e-07	0.5475	0.0303796	4
0.2	3e-06	2e-06	8e-07	0.8775	0.0440407	4
0.5	7.5e-06	3.8e-06	1.9e-06	0.955	0.045	4
1	1.5e-05	7.5e-06	3.8e-06	1	0	4
5	7.5e-05	3.8e-05	1.9e-05	1	0	3
10	0.00015	7.5e-05	3.8e-05	0.83	0.17	3

## Sheet: W
ρ (μg/mg)	Reconstituted c	Observed c	c*	incubation time (d)	sample id	PCy5	Pns	counter id	Fdimer	R2	SEE	1/R2
0.1	1.5e-05	7.5e-06	3.8e-06	4d	1	0.64	0.14	1	0.48	0.006	0.034	166.667
0.2	3e-06	2e-06	8e-07	6d	1	0.64	0.14	1	0.8	0.022	0.067	45.4545
0.5	7.5e-06	3.8e-06	1.9e-06	16d	1	0.64	0.14	1	1	0.088	0.132	11.3636
1	1.5e-05	7.5e-06	3.8e-06	4d	1	0.64	0.14	1	1	0.133	0.163	7.5188
10	0.00015	7.5e-05	3.8e-05	10d	1	0.64	0.14	1	1	0.196	0.198	5.10204
50	0.00075	0.00038	0.00019	16d	1	0.64	0.14	1	0.91	0.0001	0.007	10000
0.0001	1.5e-09	7.5e-10	3.8e-10	21d	2	0.73	0.14	1	0.22	0.005	0.032	200
0.0005	7.5e-09	3.8e-09	1.9e-09	21d	2	0.73	0.14	1	0	0.001	0.01	1000
0.001	1.5e-08	7.5e-09	3.8e-09	23d	2	0.73	0.14	1	0.22	0.007	0.038	142.857
0.005	7.5e-08	3.8e-08	1.9e-08	23d	2	0.73	0.14	1	0.17	0.001	0.014	1000
0.01	1.5e-07	7.5e-08	3.8e-08	23d	2	0.73	0.14	1	0.37	0.002	0.022	500
0.05	7.5e-07	3.8e-07	1.9e-07	26d	2	0.73	0.14	1	0.55	0.003	0.025	333.333
0.1	1.5e-06	7.5e-07	3.8e-07	26d	2	0.73	0.14	1	0.57	0.002	0.019	500
0.2	3e-06	2e-06	8e-07	26d	2	0.73	0.14	1	0.83	0.009	0.043	111.111
0.5	7.5e-06	3.8e-06	1.9e-06	28d	2	0.73	0.14	1	0.82	0.018	0.06	55.5556
1	1.5e-05	7.5e-06	3.8e-06	28d	2	0.73	0.14	1	1	0.035	0.084	28.5714
5	7.5e-05	3.8e-05	1.9e-05	28d	2	0.73	0.14	1	1	0.067	0.116	14.9254
0.0001	1.5e-09	7.5e-10	3.8e-10	69d	3	0.68	0.14	1	0.03	0.007	0.036	142.857
0.0005	7.5e-09	3.8e-09	1.9e-09	70d	3	0.68	0.14	1	0.1	0.003	0.022	333.333
0.001	1.5e-08	7.5e-09	3.8e-09	70d	3	0.68	0.14	1	0.23	0.001	0.016	1000
0.005	7.5e-08	3.8e-08	1.9e-08	70d	3	0.68	0.14	1	0.06	0.002	0.021	500
0.01	1.5e-07	7.5e-08	3.8e-08	71d	3	0.68	0.14	1	0.36	0.0001	0.008	10000
0.05	7.5e-07	3.8e-07	1.9e-07	71d	3	0.68	0.14	1	0.53	0.007	0.037	142.857
0.1	1.5e-06	7.5e-07	3.8e-07	71d	3	0.68	0.14	1	0.62	0.002	0.018	500
0.2	3e-06	2e-06	8e-07	72d	3	0.68	0.14	1	0.88	0.018	0.061	55.5556
0.5	7.5e-06	3.8e-06	1.9e-06	72d	3	0.68	0.14	1	1	0.041	0.091	24.3902
1	1.5e-05	7.5e-06	3.8e-06	72d	3	0.68	0.14	1	1	0.103	0.144	9.70874
5	7.5e-05	3.8e-05	1.9e-05	77d	3	0.68	0.14	1	1	0.054	0.104	18.5185
10	0.00015	7.5e-05	3.8e-05	77d	3	0.68	0.14	1	1	0.061	0.111	16.3934
50	0.00075	0.00038	0.00019	77d	3	0.68	0.14	1	0.24	0.001	0.014	1000
0.0001	1.5e-09	7.5e-10	3.8e-10	69d	3	0.68	0.14	2	0.16	0.015	0.055	66.6667
0.0005	7.5e-09	3.8e-09	1.9e-09	70d	3	0.68	0.14	2	0.35	0.008	0.039	125
0.001	1.5e-08	7.5e-09	3.8e-09	70d	3	0.68	0.14	2	0	0.003	0.022	333.333
0.005	7.5e-08	3.8e-08	1.9e-08	70d	3	0.68	0.14	2	0.27	0.001	0.014	1000
0.01	1.5e-07	7.5e-08	3.8e-08	71d	3	0.68	0.14	2	0.1	0.0001	0.007	10000
0.05	7.5e-07	3.8e-07	1.9e-07	71d	3	0.68	0.14	2	0.84	0.003	0.026	333.333
0.1	1.5e-06	7.5e-07	3.8e-07	71d	3	0.68	0.14	2	0.52	0.002	0.019	500
0.2	3e-06	2e-06	8e-07	72d	3	0.68	0.14	2	1	0.01	0.045	100
0.5	7.5e-06	3.8e-06	1.9e-06	72d	3	0.68	0.14	2	1	0.032	0.08	31.25
1	1.5e-05	7.5e-06	3.8e-06	72d	3	0.68	0.14	2	1	0.07	0.119	14.2857
5	7.5e-05	3.8e-05	1.9e-05	77d	3	0.68	0.14	2	1	0.044	0.094	22.7273
10	0.00015	7.5e-05	3.8e-05	77d	3	0.68	0.14	2	0.49	0.02	0.063	50
50	0.00075	0.00038	0.00019	77d	3	0.68	0.14	2	0	0.02	0.063	50

## Sheet: WW-summary
ρ (μg/mg)	Reconstituted c	Observed c	c*	Fdimer	SE	n
0.0001	1.5e-09	7.5e-10	3.8e-10	0.1	0.08544	3
0.0005	7.5e-09	3.8e-09	1.9e-09	0.13	0.0971253	3
0.001	1.5e-08	7.5e-09	3.8e-09	0.183333	0.0779601	3
0.005	7.5e-08	3.8e-08	1.9e-08	0.0633333	0.0491031	3
0.01	1.5e-07	7.5e-08	3.8e-08	0.103333	0.0674125	3
0.05	7.5e-07	3.8e-07	1.9e-07	0.166667	0.0835331	3
0.1	1.5e-06	7.5e-07	3.8e-07	0.286667	0.105251	3
0.2	3e-06	2e-06	8e-07	0.27	0.119583	4
0.5	7.5e-06	3.8e-06	1.9e-06	0.4425	0.152555	4
1	1.5e-05	7.5e-06	3.8e-06	0.77	0.112694	4
5	7.5e-05	3.8e-05	1.9e-05	1	0	3
10	0.00015	7.5e-05	3.8e-05	0.855	0.145	4

## Sheet: WW
ρ (μg/mg)	Reconstituted c	Observed c	c*	incubation time (d)	sample id	PCy5	Pns	counter id	Fdimer	R2	SEE	1/R2
0.2	3e-06	2e-06	8e-07	14d	1	0.76	0.14	1	0	0.011	0.046	90.9091
0.5	7.5e-06	3.8e-06	1.9e-06	14d	1	0.76	0.14	1	0.22	0.002	0.018	500
1	1.5e-05	7.5e-06	3.8e-06	9d	1	0.76	0.14	1	0.46	0.018	0.059	55.5556
10	0.00015	7.5e-05	3.8e-05	13d	1	0.76	0.14	1	1	0.017	0.058	58.8235
50	0.00075	0.00038	0.00019	14d	1	0.76	0.14	1	0.75	0.0001	0.009	10000
0.0001	1.5e-09	7.5e-10	3.8e-10	79d	2	0.73	0.14	1	0.27	0.01	0.046	100
0.0005	7.5e-09	3.8e-09	1.9e-09	79d	2	0.73	0.14	1	0.32	0.017	0.058	58.8235
0.001	1.5e-08	7.5e-09	3.8e-09	80d	2	0.73	0.14	1	0.32	0.002	0.021	500
0.005	7.5e-08	3.8e-08	1.9e-08	80d	2	0.73	0.14	1	0.16	0.007	0.037	142.857
0.01	1.5e-07	7.5e-08	3.8e-08	80d	2	0.73	0.14	1	0.23	0.003	0.026	333.333
0.05	7.5e-07	3.8e-07	1.9e-07	80d	2	0.73	0.14	1	0.24	0.002	0.019	500
0.1	1.5e-06	7.5e-07	3.8e-07	84d	2	0.73	0.14	1	0.45	0.013	0.051	76.9231
0.2	3e-06	2e-06	8e-07	84d	2	0.73	0.14	1	0.28	0.007	0.038	142.857
0.5	7.5e-06	3.8e-06	1.9e-06	84d	2	0.73	0.14	1	0.69	0.041	0.09	24.3902
1	1.5e-05	7.5e-06	3.8e-06	84d	2	0.73	0.14	1	0.8	0.091	0.135	10.989
5	7.5e-05	3.8e-05	1.9e-05	85d	2	0.73	0.14	1	1	0.027	0.074	37.037
10	0.00015	7.5e-05	3.8e-05	85d	2	0.73	0.14	1	1	0.03	0.077	33.3333
0.0001	1.5e-09	7.5e-10	3.8e-10	1d	3	0.58	0.14	1	0.03	0.001	0.013	1000
0.0005	7.5e-09	3.8e-09	1.9e-09	1d	3	0.58	0.14	1	0.07	0.01	0.044	100
0.001	1.5e-08	7.5e-09	3.8e-09	1d	3	0.58	0.14	1	0.18	0.007	0.038	142.857
0.005	7.5e-08	3.8e-08	1.9e-08	3d	3	0.58	0.14	1	0.03	0.0001	0.006	10000
0.01	1.5e-07	7.5e-08	3.8e-08	3d	3	0.58	0.14	1	0.08	0.0001	0.008	10000
0.05	7.5e-07	3.8e-07	1.9e-07	3d	3	0.58	0.14	1	0.26	0.0001	0.007	10000
0.1	1.5e-06	7.5e-07	3.8e-07	3d	3	0.58	0.14	1	0.32	0.001	0.012	1000
0.2	3e-06	2e-06	8e-07	3d	3	0.58	0.14	1	0.58	0.002	0.021	500
0.5	7.5e-06	3.8e-06	1.9e-06	3d	3	0.58	0.14	1	0.72	0.002	0.02	500
1	1.5e-05	7.5e-06	3.8e-06	6d	3	0.58	0.14	1	1	0.014	0.052	71.4286
5	7.5e-05	3.8e-05	1.9e-05	6d	3	0.58	0.14	1	1	0.026	0.072	38.4615
10	0.00015	7.5e-05	3.8e-05	6d	3	0.58	0.14	1	1	0.003	0.023	333.333
50	0.00075	0.00038	0.00019	6d	3	0.58	0.14	1	0	0.052	0.102	19.2308
0.0001	1.5e-09	7.5e-10	3.8e-10	1d	3	0.58	0.14	2	0	0.006	0.035	166.667
0.0005	7.5e-09	3.8e-09	1.9e-09	1d	3	0.58	0.14	2	0	0.007	0.036	142.857
0.001	1.5e-08	7.5e-09	3.8e-09	1d	3	0.58	0.14	2	0.05	0.003	0.025	333.333
0.005	7.5e-08	3.8e-08	1.9e-08	3d	3	0.58	0.14	2	0	0.008	0.041	125
0.01	1.5e-07	7.5e-08	3.8e-08	3d	3	0.58	0.14	2	0	0.003	0.023	333.333
0.05	7.5e-07	3.8e-07	1.9e-07	3d	3	0.58	0.14	2	0	0.001	0.015	1000
0.1	1.5e-06	7.5e-07	3.8e-07	3d	3	0.58	0.14	2	0.09	0.002	0.021	500
0.2	3e-06	2e-06	8e-07	3d	3	0.58	0.14	2	0.22	0.002	0.017	500
0.5	7.5e-06	3.8e-06	1.9e-06	3d	3	0.58	0.14	2	0.14	0.001	0.011	1000
1	1.5e-05	7.5e-06	3.8e-06	6d	3	0.58	0.14	2	0.82	0.007	0.037	142.857
5	7.5e-05	3.8e-05	1.9e-05	6d	3	0.58	0.14	2	1	0.004	0.03	250
10	0.00015	7.5e-05	3.8e-05	6d	3	0.58	0.14	2	0.42	0.003	0.024	333.333
50	0.00075	0.00038	0.00019	6d	3	0.58	0.14	2	0	0.084	0.13	11.9048
