# Supplementary material for: The dimerization equilibrium of a ClC Cl−/H+ antiporter in lipid bilayers
Source: eLife. 2016 Aug 3;5:e17438. doi: 10.7554/eLife.17438 (PMC5010387; doi:10.7554/eLife.17438)
Supplement: Source code 1. — DOI: http://dx.doi.org/10.7554/eLife.17438.023 [file elife-17438-code1.m]

% Janice L. Robertson 02/23/16
% Heterogeneous liposome size distribution
% Monomer to dimer equilibrium reaction (KD)
% Possibility for multiply labelled species (Pfluor, Pbg)

%%%%%%%%%%%%%%%%%%%%%%%%%%%%%%%
% 1. bash shell executable file
%
% The following script can be cut and paste into a run.bash file to run MATLAB at the command prompt
% The user must supply the following input:
% Pfluor, equivalent to PCy5 in paper
% Pbg, equivalent to Pns in paper
% Alipid, surface area per lipid depending on lipid composition
% liposomes, name of liposome size distribution (r = 7.5  to 202.5 nm)
% radii, the full path to the liposome distribution file
% KD, matrix defining the set dissociation constants in mole fraction units (note, KDE-100 is used for the dimer state, and KDE100 for the monomer)
% COUNTER, loops through the different bias files  
% Mbias, the bias files containing probability distributions similar to the radius distribution (r = 5 to 200 nm) but with 0 or 1 values.  
% The number of the bias file indicates the bin numbers set to zero.  For example bias4.dat has 0 in bins r=7.5,12.5,17.5,22.5 and 1 in the remaining bins
% The user should must make a directory with the desired bias distributions by hand.
% Note, there are several instances where the user should change the path, these have been specified by "CHANGE ME:" below
%
% The Matlab script below the bash script only requires editing the lambda matrix when changing the mole fraction values to be calculated.  Note that
% changing the input probability distribution of liposome radii will change the mole fraction values
%
%

%%%%%%%%%%%%%%%%%%%%%%%%%%%%%%%%%%%%%%%%%%%%%%%%%%%%%%%%%%%%%%%%%%%%%%%%%%%%%%%%%%%%%%%%%%%%%%%%%%%%%%%%%%%%%%%%%%%%%%%%%%%%%%%%%%%%%%%%%%%%%%%%%%%%
%#!/bin/bash
%
%
%Pfluor="0.78"
%Pbg="0.05"
%Alipid="0.6"
%liposomes="walden"
%radii="CHANGE ME: PATH TO LIPOSOME RADIUS DISTRIBUTION FILE/$liposomes.dat"
%
%declare -a KD=("1E-100"
%"1E100")
%
%for i in "${KD[@]}"
%
%do 
%    COUNTER=4
%
%    while [ $COUNTER -lt 5 ]; do
%
%	Mbias="CHANGE ME: PATH TO BIAS FILES/bias$COUNTER.dat"
%
%	echo "RUNNNING: $radii bias$COUNTER Alipid $Alipid KD $i Pfluor $Pfluor Pbg $Pbg"
%
%	output="$liposomes-bias$COUNTER-Alipid$Alipid-KD$i-Pfluor$Pfluor-Pbg$Pbg"
%	`mkdir $output`
%
%	CHANGE ME: MATLAB EXECUTABLE PATH -nodisplay -nosplash -nodesktop -r "Alipid=$Alipid;KD=$i;Pfluor=$Pfluor;Pbg=$Pbg;radii='$radii';Mbias='$Mbias';run('CHANGE ME: PATH TO THIS MATLAB SCRIPT/DimerizationRobertson2016v1.m');"
%	`mv figure.png $output`
%	`mv liposomes.dat $output`
%	`mv final.dat $output`
%	echo "the script starts end"
%
%	let COUNTER=COUNTER+1
%    done
%done
%%%%%%%%%%%%%%%%%%%%%%%%%%%%%%%%%%%%%%%%%%%%%%%%%%%%%%%%%%%%%%%%%%%%%%%%%%%%%%%%%%%%%%%%%%%%%%%%%%%%%%%%%%%%%%%%%%%%%%%%%%%%%%%%%%%%%%%%%%%%%%%%%%%%%%%%%%%%%%%%%%%%%%


%%%%%%%%%%%%%%%%%%%%%%%%%%%%%%%%%%%%%%%%%%%%%%%%%%%%%%%%%%%%%%%%%%%%%%%%%%%%%%%%%%%%%%%%%
% 2. MATLAB SCRIPT
% User needs to adjust the matrix named lambda for the desired mole fraction values, according to the liposome radius probability distribution
% The program will output:
% final.dat (X, F0, P1, P2, P3, P4, P5+)
% figure.png - output graph
% liposomes.dat - liposome distributions


%%%%%%%%%%%%%%%%%%%%%%%%%%%%%%%%%%%%%%%%%%%%%%%%%%%%%%%%%%%%%%%%%%%%%%%%%%%%
% Experimental/User defined parameters
max=20; % max number of occupancy

%%%%%%%%%%%%%%%%%%%%%%%%%%%%%%%%%%%%%%%%%%%%%%%%%%%%%%%%%%%%%%%%%%%%%%%%%%%%%
% Liposome radii probability distribution 


% Probability distribution of liposome radii from r=7.5 to 202.5
Pr=[];
Pr=importdata(radii);

bias=[];
bias=importdata(Mbias);

% renormalizes, in case of changes in the above distribution
Pr(:,2)=Pr(:,2)/sum(Pr(:,2));

% adds new column for biased distribution (i.e. dimer)
Pr(:,3)=Pr(:,2).*bias(:,2);

% obligate empty liposomes (i.e. dimer)
Pr(:,6)=Pr(:,2)-Pr(:,3);

% renormalizes, in case of changes in the above distribution
Pr(:,3)=Pr(:,3)/sum(Pr(:,3)); 

% weighted surface area probability
Pr(:,4)=Pr(:,2).*(Pr(:,1).^2)/(sum(Pr(:,2).*(Pr(:,1).^2)));       
Pr(:,5)=Pr(:,3).*(Pr(:,1).^2)/(sum(Pr(:,3).*(Pr(:,1).^2)));      

dR=size(Pr);

filename = 'liposomes.dat'; 
dlmwrite(filename,Pr);


%%%%%%%%%%%%%%%%%%%%%%%%%%%%%%%%%%%%%%%%%%%%%%%%%%%%%%%%%%%%%%%%%%%%%%%%%%%
% loop that varies the mole fraction
% changes with different Alipid or Pr
% Define matrix Nsubunits, Nliposomes

% Nsubunits > 100, Nliposomes > 10000 for proper sampling

lambda=[];
% Sets the mole fraction.  Depends on the liposome size distribution
lambda = [11        300000;   % 7.5E-10 0.0001
	  55        300000;   % 3.8E-9 0.0005
          110        300000;   % 7.5E-9 0.001
          550        300000;   % 3.8E-8 0.005
          110        30000;   % 7.5E-8 0.01
	  550        30000;   % 3.8E-7 0.05
          1100       30000;   % 7.5E-7 0.1
          2900       30000;   % 2.0E-6 0.2
	  5500       30000;   % 3.8E-6 0.5
          11000      30000;   % 7.5E-6 1.0
          55000      30000;   % 3.8E-5 5.0
          110000     30000;   % 7.5E-5 10.0
          550000     30000;]; % 3.8E-4 50.0
         
% for single lambda calculation
%lambda = [];      
%lambda = [550 30000;];
              
l=size(lambda);
X=[]; final=[];
for z=1:l(1)

%%%%%%%%%%%%%%%%%%%%%%%%%%%%%%%%%%%%%%%%%%%%%%%%%%%%%%%%%%%%%%%%%%%%%%%%%%%
% SIMULATION OF LIPOSOME FILLING

Nsubunits=lambda(z,1);
Nliposomes=zeros(3); 
Nliposomes(1)=lambda(z,2);

% generate random liposome distribution according to Pr
% 1. Generate a new matrix for each bin in the probability distribution. 
% The number of rows in this matrix will be equal to Pr*R
% BUT there should be different numbers for the adjusted probabilities.

% N(i,1) - monomer accessible liposomes
% N(i,2) - dimer accessible liposomes
% N(i,3) - dimer inaccessible liposomes

N=zeros(dR(1),1);
for i=1:dR(1);
    N(i,1)=round(Nliposomes(1)*Pr(i,2));
    N(i,2)=round(Nliposomes(1)*Pr(i,2)-Nliposomes(1)*Pr(i,6));
    N(i,3)=round(Nliposomes(1)*Pr(i,6));
end

% recalculates the total liposome number to correct for rounding errors
% array of 3
Nliposomes=sum(N);

% Calculation of the mole fraction
Nlipid=(4*pi*N(:,1).*(Pr(:,1).^2))/(Alipid/2);
Nlipidtotal=sum(Nlipid);

% defines the number of subunits for

X(z)=Nsubunits/Nlipidtotal; % X = XM + 2XD

Xrxn = (X(z))/2; % the division by 2 is to account for orientation
Fdimer=(4*Xrxn+KD-sqrt(8*KD*Xrxn+KD^2))./(4*Xrxn);

Nmonomer = round((1-Fdimer)*(Nsubunits));
Xmonomer = Nmonomer/Nlipidtotal;

Ndimer = round((Fdimer/2)*(Nsubunits));
Xdimer = Ndimer/Nlipidtotal;

% renormalization
Nsubunits = Nmonomer+2*Ndimer;
X(z) = Nsubunits/Nlipidtotal;

% the probability that a particle will go into a liposome of a certain size
% depends on the total lipid content in that bin, aka the proportion of
% surface area

%Psa=Nlipid/Nlipidtotal;

% The Poisson array
% Nliposomes - arbitrary largest number to set the number of rows
% columns as follows
% C1: liposome number
% C2: monomer: dark (P0) => 0 fluorophore
% C3: monomer: single fluorophore (P1) => 1 fluorophore
% C4: monomer: double fluorophore (P2) => 2 fluorophores
% C5: dimer: dark-dark (P0^2) => 0 fluorophore
% C6: dimer: single-single (P1^2) => 2 fluorophores
% C7: dimer: double-double (P2^2) => 4 fluorophores
% C8: dimer: single-dark (2P1P0) => 1 fluorophore
% C9: dimer: single-double (2P1P2) => 3 fluorophores
% C10: dimer: dark-double (2P0P2) => 2 fluorophores

% designates the number of fluorophores in that subunit state
Nfluorophore=[0 0 1 2 0 2 4 1 3 2];

% dR(1) - number of bins in the radius distribution, creates new matrix for
% each bin

% labeling probabilities
% Psite - labeling at cysteine
% Pbg - labeling at non-specific site
% P1 - single labeling (site or bg)
% P2 - site & bg labeling
% P0 - un-labelled

Psite=Pfluor-Pbg; % Pfluor & Pbg user input parameters
P1=Psite*(1-Pbg)+(1-Psite)*Pbg;    
P2=Psite*Pbg; 
P0=1-P1-P2;

% C1: liposome number
% sets of the matrix where each panel goes from liposome 1 to the number of
% liposomes in that R bin, based on all accessible liposomes.
Poisson=zeros(Nliposomes(1),10,dR(1));
for k=1:dR(1)
    for i=1:N(k,1)
        Poisson(i,1,k)=i;
    end
end

% MONOMER SIMULATION-------------------------------------------------------

% C2. dark monomers

% generates random number to select the liposome radius matrix
Rindex = 1:dR(1); % array of rbins elements
trials = round(Nmonomer*P0);

% Selects the bin to choose for 1 to Nmonomer
[~,Rbin] = histc(rand(1,trials),cumsum([0;Pr(:,4)./sum(Pr(:,4))]));
Rbin = Rindex(Rbin); % chooses Poisson(?,?,R)

% generates random number to select the liposome number within the selected liposome
% radius matrix

%  NOTE, RANDOM number generation for small values is bad.  It is obviously
%  skewed.  Need to update with better random number generator.
j=[];
for i=1:trials
    j(i) = randi(N(Rbin(i),1));
    Poisson(j(i),2,Rbin(i))=Poisson(j(i),2,Rbin(i))+1;
end
    
% C3. single labelled monomers

% generates random number to select the liposome radius matrix
Rindex = 1:dR(1); % array of rbins elements
trials = round(Nmonomer*P1);

% Selects the bin to choose for 1 to Nmonomer
[~,Rbin] = histc(rand(1,trials),cumsum([0;Pr(:,4)./sum(Pr(:,4))]));
Rbin = Rindex(Rbin); % chooses Poisson(?,?,R)

% generates random number to select the liposome number within the selected liposome
% radius matrix

%  NOTE, RANDOM number generation for small values is bad.  It is obviously
%  skewed.  Need to update with better random number generator.
j=[];
for i=1:trials
    j(i) = randi(N(Rbin(i),1));
    Poisson(j(i),3,Rbin(i))=Poisson(j(i),3,Rbin(i))+1;
end

% C4. double labelled monomers

% generates random number to select the liposome radius matrix
Rindex = 1:dR(1); % array of rbins elements
trials = round(Nmonomer*P2);

% Selects the bin to choose for 1 to Nmonomer
[~,Rbin] = histc(rand(1,trials),cumsum([0;Pr(:,4)./sum(Pr(:,4))]));
Rbin = Rindex(Rbin); % chooses Poisson(?,?,R)

% generates random number to select the liposome number within the selected liposome
% radius matrix

%  NOTE, RANDOM number generation for small values is bad.  It is obviously
%  skewed.  Need to update with better random number generator.
j=[];
for i=1:trials
    j(i) = randi(N(Rbin(i),1));
    Poisson(j(i),4,Rbin(i))=Poisson(j(i),4,Rbin(i))+1;
end

% DIMER SIMULATION--------------------------------------------------------

% C5: dimer: dark-dark (P0^2) => 0 fluorophore
Rindex = 1:dR(1);
trials = round(Ndimer*P0*P0);

[~,Rbin] = histc(rand(1,trials),cumsum([0;Pr(:,5)./sum(Pr(:,5))]));
Rbin = Rindex(Rbin); % chooses Poisson(?,?,R)

% In each R bin declared in the Rbin vector above, this loop selects which
% liposomes in that bin gets filled.  It goes through all the monomer
% particles, randomly selects the liposome (i.e. row number) and adds 1.
%es random number to select the liposome number within the selected liposome
% radius matrix

%  NOTE, RANDOM number generation for small values is bad.  It is obviously
%  skewed.  Need to update with better random number generator.
j=[];
for i=1:trials
    j(i) = randi(N(Rbin(i),2));
    Poisson(j(i),5,Rbin(i))=Poisson(j(i),5,Rbin(i))+1;
end

% C6: dimer: single-single (P1^2) => 2 fluorophores
Rindex = 1:dR(1);
trials = round(Ndimer*P1*P1);

[~,Rbin] = histc(rand(1,trials),cumsum([0;Pr(:,5)./sum(Pr(:,5))]));
Rbin = Rindex(Rbin); % chooses Poisson(?,?,R)

% In each R bin declared in the Rbin vector above, this loop selects which
% liposomes in that bin gets filled.  It goes through all the monomer
% particles, randomly selects the liposome (i.e. row number) and adds 1.
%es random number to select the liposome number within the selected liposome
% radius matrix

%  NOTE, RANDOM number generation for small values is bad.  It is obviously
%  skewed.  Need to update with better random number generator.
j=[];
for i=1:trials
    j(i) = randi(N(Rbin(i),2));
    Poisson(j(i),6,Rbin(i))=Poisson(j(i),6,Rbin(i))+1;
end

% C7: dimer: double-double (P2^2) => 4 fluorophores
Rindex = 1:dR(1);
trials = round(Ndimer*P2*P2);

[~,Rbin] = histc(rand(1,trials),cumsum([0;Pr(:,5)./sum(Pr(:,5))]));
Rbin = Rindex(Rbin); % chooses Poisson(?,?,R)

% In each R bin declared in the Rbin vector above, this loop selects which
% liposomes in that bin gets filled.  It goes through all the monomer
% particles, randomly selects the liposome (i.e. row number) and adds 1.
%es random number to select the liposome number within the selected liposome
% radius matrix

%  NOTE, RANDOM number generation for small values is bad.  It is obviously
%  skewed.  Need to update with better random number generator.
j=[];
for i=1:trials
    j(i) = randi(N(Rbin(i),2));
    Poisson(j(i),7,Rbin(i))=Poisson(j(i),7,Rbin(i))+1;
end

% C8: dimer: single-dark (2P1P0) => 1 fluorophore
Rindex = 1:dR(1);
trials = round(Ndimer*2*P1*P0);

[~,Rbin] = histc(rand(1,trials),cumsum([0;Pr(:,5)./sum(Pr(:,5))]));
Rbin = Rindex(Rbin); % chooses Poisson(?,?,R)

% In each R bin declared in the Rbin vector above, this loop selects which
% liposomes in that bin gets filled.  It goes through all the monomer
% particles, randomly selects the liposome (i.e. row number) and adds 1.
%es random number to select the liposome number within the selected liposome
% radius matrix

%  NOTE, RANDOM number generation for small values is bad.  It is obviously
%  skewed.  Need to update with better random number generator.
j=[];
for i=1:trials
    j(i) = randi(N(Rbin(i),2));
    Poisson(j(i),8,Rbin(i))=Poisson(j(i),8,Rbin(i))+1;
end

% C9: dimer: single-double (2P1P2) => 3 fluorophores
Rindex = 1:dR(1);
trials = round(Ndimer*2*P1*P2);

[~,Rbin] = histc(rand(1,trials),cumsum([0;Pr(:,5)./sum(Pr(:,5))]));
Rbin = Rindex(Rbin); % chooses Poisson(?,?,R)

% In each R bin declared in the Rbin vector above, this loop selects which
% liposomes in that bin gets filled.  It goes through all the monomer
% particles, randomly selects the liposome (i.e. row number) and adds 1.
%es random number to select the liposome number within the selected liposome
% radius matrix

%  NOTE, RANDOM number generation for small values is bad.  It is obviously
%  skewed.  Need to update with better random number generator.
j=[];
for i=1:trials
    j(i) = randi(N(Rbin(i),2));
    Poisson(j(i),9,Rbin(i))=Poisson(j(i),9,Rbin(i))+1;
end

% C10: dimer: dark-double (2P0P2) => 2 fluorophores
Rindex = 1:dR(1);
trials = round(Ndimer*2*P0*P2);

[~,Rbin] = histc(rand(1,trials),cumsum([0;Pr(:,5)./sum(Pr(:,5))]));
Rbin = Rindex(Rbin); % chooses Poisson(?,?,R)

% In each R bin declared in the Rbin vector above, this loop selects which
% liposomes in that bin gets filled.  It goes through all the monomer
% particles, randomly selects the liposome (i.e. row number) and adds 1.
%es random number to select the liposome number within the selected liposome
% radius matrix

%  NOTE, RANDOM number generation for small values is bad.  It is obviously
%  skewed.  Need to update with better random number generator.
j=[];
for i=1:trials
    j(i) = randi(N(Rbin(i),2));
    Poisson(j(i),10,Rbin(i))=Poisson(j(i),10,Rbin(i))+1;
end

%%%%%%%%%%%%%%%%%%%%%%%%%%%%%%%%%%%%%%%%%%%%%%%%%%%%%%%%%%%%%%%%%%%%%%%%%%%%%%
% Converts the Poisson matrix to the fluorophore matrix

Fluorophore=zeros(Nliposomes(1),11,dR(1));
for k=1:dR(1)
    for i=1:N(k,1)
	Fluorophore(i,1,k)=i;
	for j=2:10
	     Fluorophore(i,j,k)=Poisson(i,j,k)*Nfluorophore(j);
        end
	Fluorophore(i,11,k)=sum(Fluorophore(i,2:10,k));
    end
end


% reformats the fluorophore occupancy into one long list across all liposomes
FluorList=[];
for i=1:dR(1)
	if N(i,1) > 0
	     FluorList = cat(1,FluorList,Fluorophore(1:N(i,1),11,i)); 
        end
end			

% creates histogram of Fluorlist
bins=0:max;
FluorHist=hist(FluorList,bins);
FluorHistNorm=FluorHist/sum(FluorHist); 
F0=FluorHistNorm(1);

% The photobleaching distribution (Bleach)
Bleach=[]; 
Bleach(1)=FluorHistNorm(2)/(1-FluorHistNorm(1)); %Psingle steps
Bleach(2)=FluorHistNorm(3)/(1-FluorHistNorm(1)); %Pdouble steps
Bleach(3)=FluorHistNorm(4)/(1-FluorHistNorm(1)); %Ptriple steps
Bleach(4)=FluorHistNorm(5)/(1-FluorHistNorm(1)); %Pquadruple steps
Bleach(5)=1-Bleach(1)-Bleach(2)-Bleach(3)-Bleach(4); %P5+ steps

final = [final; X(z),F0,Bleach(1:5);];

num2str(X(z),'%.1e')
end

filename = 'final.dat'; 
dlmwrite(filename,final);


% PLOTTING

figure(1)
subplot(6,2,[1,2])

b=bar(final(:,3:7));
axis([0 14 0 1])
%b(1).FaceColor='black';
%b(1).EdgeColor='black';
%b(2).FaceColor='red';
%b(2).EdgeColor='red';
%b(3).FaceColor='green';
%b(3).EdgeColor='green';
%b(4).FaceColor='blue';
%b(4).EdgeColor='blue';
%b(5).FaceColor='magenta';
%b(5).EdgeColor='magenta';
xlabel('mole fraction X','FontSize',9)
ylabel('probability','FontSize',9)
str='Dimerization Model: KD=%g,Alipid=%g,Pfluor=%g,Pbg=%g';
title(sprintf(str,KD,Alipid,Pfluor,Pbg),'FontSize',10);

subplot(6,2,3)
semilogx(final(:,1),final(:,2),'k','LineWidth',4)
axis([1E-9 1E-3 0 1])
title('F0','FontSize',10)
xlabel('mole fraction X','FontSize',9)
ylabel('probability','FontSize',9)

subplot(6,2,4)
semilogx(final(:,1),final(:,3),'k','LineWidth', 4)
axis([1E-9 1E-3 0 1])
title('1 STEP','FontSize',10)
xlabel('mole fraction X','FontSize',9)
ylabel('probability','FontSize',9)

subplot(6,2,5)
semilogx(final(:,1),final(:,4)','r','LineWidth', 4)
axis([1E-9 1E-3 0 1])
title('2 STEPS','FontSize',10)
xlabel('mole fraction X','FontSize',9)
ylabel('probability','FontSize',9)


subplot(6,2,6)
semilogx(final(:,1),final(:,5)','g','LineWidth', 4)
axis([1E-9 1E-3 0 0.5])
title('3 STEPS','FontSize',10)
xlabel('mole fraction X','FontSize',9)
ylabel('probability','FontSize',9)


subplot(6,2,7)
semilogx(final(:,1),final(:,6)','b','LineWidth', 4)
axis([1E-9 1E-3 0 0.5])
title('4 STEPS','FontSize',10)
xlabel('mole fraction X','FontSize',9)
ylabel('probability','FontSize',9)


subplot(6,2,8)
semilogx(final(:,1),final(:,7)','m','LineWidth', 4)
axis([1E-9 1E-3 0 1])
title('5 STEPS','FontSize',10)
xlabel('mole fraction X','FontSize',9)
ylabel('probability','FontSize',9)


subplot(6,2,[9,10])
plot(Pr(:,1),Pr(:,2),'k-o')
hold on
plot(Pr(:,1),Pr(:,4),'g-o')
hold off
legend('P(radii)','P(SA)');
title('Monomer Accesible Radii & Surface Area Probabilities','FontSize',10)
xlabel('radius (nm)','FontSize',9)
ylabel('probability','FontSize',9)

subplot(6,2,[11,12])
plot(Pr(:,1),Pr(:,3),'k-o')
hold on
plot(Pr(:,1),Pr(:,5),'g-o')
hold off
legend('P(radii)','P(SA)');
title('Dimer Accesible Radii & Surface Area Probabilities','FontSize',10)
xlabel('radius (nm)','FontSize',9)
ylabel('probability','FontSize',9)

set(gcf,'PaperUnits','inches','PaperPosition',[0 0 10 12])
print('-f1','figure','-dpng');    
    

exit
